# Supplementary material for: Identification of hotspots of crop wild relatives in Germany to promote their in situ conservation in a network of genetic reserves
Source: Bot Stud. 2025 Sep 2;66:27. doi: 10.1186/s40529-025-00473-z (PMC12405085; doi:10.1186/s40529-025-00473-z)
Supplement: Supplementary file 1 — Supplementary Material 1 [file 40529_2025_473_MOESM1_ESM.xlsx]

## Sheet: information
Supplementary information 1
This excel file includes supplementary information on the article
"Identification of hotspots of crop wild relatives in Germany to promote their in situ conservation in a network of genetic reserves"
by Maria Bönisch (1) , Vera Senße (2), Thomas Engst (2), Alica Sander (2), Diethart Matthies (3), Eckhard Jedicke (4), Nadine Bernhardt (1)
(1) Julius Kühn-Institut (JKI) - Federal Research Centre for Cultivated Plants, Institute for Resistance Research and Stress Tolerance, Quedlinburg, Germany
(2) Anhalt University of Applied Sciences, Department of Agriculture, Ecotrophology and Landscape Development, Bernburg, Germany
(3) Hochschule Geisenheim University, Department of Landscape Planning & Nature Conservation, Geisenheim, Germany
(4) Philipps-Universität Marburg, Plant Ecology and Geobotany, Marburg, Germany
Corresponding author: Maria Bönisch (maria.boenisch@julius-kuehn.de), Nadine Bernhardt (nadine.bernhardt@julius-kuehn.de)

## Sheet: Table 1_CWR LIST
NR	SORTNR	namnr	CWR_PGRDEU	PRIORITY_CWR	NAME	NEO	HIERARCHY	POPULATION_STATUS	VT1	VT2	VT3	VT4	VT5	VT6	VT7	VT8	VT9	VT10	VT11	VT12	VT13	VT14	VT15	VT16	VT17	VT18	VT19	VT20	VT21	VT22	VT23	VT24		remark
1	100	1	x		Abies alba Mill.	0	S	mh																						2	2
2	200	2	x		Abutilon theophrasti Medik.	N	S	nb
3	300	6	x		Acer campestre L.	0	S	h																					2	3		2
4	400	7	x		Acer monspessulanum L.	0	M	ss																								2
5	500	29650	x		Acer monspessulanum subsp. monspessulanum	0	I	ss																								2
6	600	8	x		Acer negundo L.	N	S	nb																					0
7	700	13	x		Acer opalus Mill.	0	S	es																								2
8	800	14	x		Acer platanoides L.	0	S	sh																					1	2
9	900	15	x		Acer pseudoplatanus L.	0	S	sh																				2	2	3
10	1000	19	x		Achillea atrata L.	0	S	ss				2
11	1100	21	x		Achillea clavenae L.	0	S	ss				2
12	1200	22	x		Achillea crithmifolia Waldst. & Kit.	N	S	nb
13	1300	26	x		Achillea macrophylla L.	0	S	es																				2
14	1400	27			Achillea millefolium agg.	0	A	sh
15	1500	29	x		Achillea collina (Wirtg.) Heimerl	0	K	?																		2
16	1600	31	x	general	Achillea millefolium L.	0	T	sh									1						1	3	2	2		2
17	1700	32	x	general	Achillea millefolium subsp. millefolium	0	F	sh									1						1	3	2	2		2
18	1800	33	x	general	Achillea millefolium subsp. sudetica (Opiz) Oborny	0	F	?																2
19	1900	34	x		Achillea pannonica Scheele	0	K	s																		2
20	2000	26686	x		Achillea pratensis Saukel & R. Länger	0	K	mh															1	2
21	2100	35	x		Achillea roseoalba Ehrend.	0	K	es																2
22	2200	36	x		Achillea setacea Waldst. & Kit.	0	K	ss																		2
23	2300	39	x		Achillea nobilis L.	0	M	s									2									2
24	2400	6534	o		Achillea nobilis subsp. nobilis	0	I	s									2									2								Subspecies of a species classified as WEL
25	2500	42			Achillea ptarmica agg.	0	A	h															2
26	2600	44	x	general	Achillea ptarmica L.	0	K	h															2
27	2700	27369	x		Achillea salicifolia Besser	0	K	ss															2
28	2800	47	x		Achnatherum calamagrostis (L.) P. Beauv.	0	S	ss			2	3
29	2900	48			Acinos alpinus (L.) Moench	0	M	s				2														1						1
30	3000	27736			Acinos alpinus subsp. alpinus	0	I	s				2														1						1
31	3100	49			Acinos arvensis (Lam.) Dandy	0	S	h						1												2
32	3200	14227			Aconitum cammarum L.	N	S	?
33	3300	14242	x		Aconitum lycoctonum L.	0	S	mh																				2	2	2
34	3400	24977			Aconitum napellus agg.	0	A	mh
35	3500	33758	x		Aconitum napellus L.	0	T	mh															2					2	2	1
36	3600	20111	o		Aconitum napellus subsp. lusitanicum Rouy	0	F	mh															2					2	2	1				Subspecies of a species classified as WEL
37	3700	14276	x		Aconitum plicatum Rchb.	0	K	es																					2
38	3800	20116	x		Aconitum tauricum Wulfen	0	T	es				2
39	3900	26134	o		Aconitum tauricum subsp. tauricum	0	F	es				2																						Subspecies of a species classified as WEL
40	4000	57			Aconitum variegatum agg.	0	A	s
41	4100	14231	x		Aconitum degenii Gáyer	0	K	ss																				2
42	4200	14270	x		Aconitum pilipes (Rchb.) Gáyer	0	K	ss																				2
43	4300	61	x		Aconitum variegatum L.	0	K	s																				2	3	1
44	4400	20124			Aconogonon polystachyum (Meisn.) Small	N	S	nb
45	4500	69	x		Acorus calamus L.	N	S	nb													0
46	4600	6540			Acroptilon repens (L.) DC.	N	S	nb							0
47	4700	70	x		Actaea spicata L.	0	S	h																						2
48	4800	71	x		Adenophora liliifolia (L.) A. DC.	0	S	es															2							1
49	4900	72			Adenostyles alliariae (Gouan) A. Kern.	0	S	s																				3		2
50	5000	26918			Adenostyles alpina (L.) Bluff & Fingerh.	0	M	s				3																		2
51	5100	29547			Adenostyles alpina subsp. alpina	0	I	s				3																		2
52	5200	76	x		Adonis aestivalis L.	0	M	s						2
53	5300	29651	o		Adonis aestivalis subsp. aestivalis	0	I	s						2																				Subspecies of a species classified as WEL
54	5400	34200	n		Adonis aestivalis subsp. provincialis C.H. Steinb.	N	I	nb																										Subspecies of a species classified as WEL
55	5500	78	x		Adonis flammea Jacq.	0	M	ss						2
56	5600	29652	o		Adonis flammea subsp. flammea	0	I	ss						2																				Subspecies of a species classified as WEL
57	5700	80	x		Adonis vernalis L.	0	S	s																		2	1
58	5800	81			Adoxa moschatellina L.	0	S	h							2														2	2
59	5900	87	x		Aegopodium podagraria L.	0	S	sh							2														1	1
60	6000	92			Aethionema saxatile (L.) R. Br.	0	M	es				2
61	6100	29653			Aethionema saxatile subsp. saxatile	0	I	es				2																						Subspecies of a species classified as WEL
62	6200	94	x		Aethusa cynapium L.	0	M	h						2	2
63	6300	97	o		Aethusa cynapium subsp. cynapium	0	I	h						2																				Subspecies of a species classified as WEL
64	6400	7485	o		Aethusa cynapium subsp. elata (Hoffm.) Schübl. & G. Martens	0	I	mh							2																			Subspecies of a species classified as WEL
65	6500	99	x		Agrimonia eupatoria L.	0	M	h																		1	2			2
66	6600	100	o		Agrimonia eupatoria subsp. eupatoria	0	I	h																		1	2			2				Subspecies of a species classified as WEL
67	6700	102	x		Agrimonia procera Wallr.	0	S	mh							2															2
68	6800	116	x		Agrostemma githago L.	0	S	ss						2
69	6900	117			Agrostis alpina agg.	0	A	ss				2
70	7000	118	x		Agrostis alpina Scop.	0	K	ss				2
71	7100	119	x		Agrostis schleicheri Jord. & Verl.	0	K	ss				2
72	7200	120			Agrostis canina agg.	0	A	mh
73	7300	121	x		Agrostis canina L.	0	K	h										3					2		2				1
74	7400	20684	x		Agrostis vinealis Schreb.	0	K	mh																1	2	2					1
75	7500	20178	x		Agrostis capillaris L.	0	S	sh																1	2	2		2			2
76	7600	123	x		Agrostis castellana Boiss. & Reut.	N	S	nb
77	7700	124	x		Agrostis rupestris All.	0	S	ss																	2
78	7800	125	x		Agrostis scabra Willd.	N	S	nb
79	7900	126	x		Agrostis schraderiana Bech.	0	S	ss																				2
80	8000	127			Agrostis stolonifera agg.	0	A	sh
81	8100	128	x		Agrostis gigantea Roth	0	T	h							1						1		2
82	8200	29008	o		Agrostis gigantea subsp. gigantea	0	F	h							1						1		2											Subspecies of a species classified as WEL
83	8300	129	x		Agrostis stolonifera L.	0	T	sh	1							1							1
84	8400	6549	o		Agrostis stolonifera subsp. maritima (Lam.) Vasc.	0	F	s	2																									Subspecies of a species classified as WEL
85	8500	6550	o		Agrostis stolonifera subsp. stolonifera	0	F	sh								2							1											Subspecies of a species classified as WEL
86	8600	131	x		Ailanthus altissima (Mill.) Swingle	N	S	nb																						0
87	8700	26920			Aira caryophyllea L.	0	M	mh																		2
88	8800	20218			Aira caryophyllea subsp. caryophyllea	0	I	mh																		2
89	8900	30254			Aira caryophyllea subsp. plesiantha (Jord.) K. Richt.	0	I	?																		2
90	9000	136			Aira praecox L.	0	S	mh																		2
91	9100	137	x		Ajuga chamaepitys (L.) Schreb.	0	M	s						2
92	9200	29654	o		Ajuga chamaepitys subsp. chamaepitys	0	I	s						2																				Subspecies of a species classified as WEL
93	9300	138	x		Ajuga genevensis L.	0	S	mh																		2	1
94	9400	140	x		Ajuga pyramidalis L.	0	S	ss																	2						1
95	9500	141	x		Ajuga reptans L.	0	S	sh															2	2	1			2	2	1
96	9600	144			Alchemilla alpina agg.	0	A	es				2
97	9700	145			Alchemilla alpina L.	0	K	es				2
98	9800	154			Alchemilla conjuncta agg.	0	A	ss				2
99	9900	20239			Alchemilla alpigena Buser	0	K	ss				2
100	10000	166			Alchemilla hoppeana (Rchb.) Dalla Torre	0	K	ss				2
101	10100	10027			Alchemilla nitida Buser	0	K	ss				2
102	10200	172			Alchemilla pallens Buser	0	K	ss				2
103	10300	177			Alchemilla fissa agg.	0	A	ss
104	10400	32203			Alchemilla baltica Juz.	0	K	es
105	10500	179			Alchemilla fallax Buser	0	K	es				2													2
106	10600	180			Alchemilla fissa Günther & Schummel	0	K	ss				2			1									1
107	10700	183			Alchemilla incisa Buser	0	K	ss				2
108	10800	185			Alchemilla othmarii Buser	0	K	ss																	2
109	10900	26759			Alchemilla sericoneura Buser	0	K	es																	2
110	11000	190			Alchemilla hybrida agg.	0	A	mh
111	11100	192			Alchemilla colorata Buser	0	K	ss				2
112	11200	193			Alchemilla exigua Paulin	0	K	ss																2
113	11300	194			Alchemilla flabellata Buser	0	K	ss				2													2
114	11400	195			Alchemilla glaucescens Wallr.	0	K	mh															1	1	2	2
115	11500	198			Alchemilla plicata Buser	0	K	s																2
116	11600	200			Alchemilla mollis (Buser) Rothm.	N	K	nb
117	11700	202			Alchemilla splendens agg.	0	A	es				2
118	11800	208			Alchemilla splendens Christ	0	K	es				2
119	11900	209			Alchemilla vulgaris agg.	0	A	h																										It is unclear if only Alchemilla vulgaris is a WEL species or also all microspecies of the A. vulgaris aggregate.
120	12000	27574			Alchemilla aggregata Buser	0	K	es																										It is unclear if only Alchemilla vulgaris is a WEL species or also all microspecies of the A. vulgaris aggregate.
121	12100	29194			Alchemilla carniolica (Paulin) Fritsch	0	K	es																										It is unclear if only Alchemilla vulgaris is a WEL species or also all microspecies of the A. vulgaris aggregate.
122	12200	215			Alchemilla compta Buser	0	K	es																										It is unclear if only Alchemilla vulgaris is a WEL species or also all microspecies of the A. vulgaris aggregate.
123	12300	216			Alchemilla connivens Buser	0	K	ss																2	1									It is unclear if only Alchemilla vulgaris is a WEL species or also all microspecies of the A. vulgaris aggregate.
124	12400	218			Alchemilla coriacea Buser	0	K	ss										1			1			3										It is unclear if only Alchemilla vulgaris is a WEL species or also all microspecies of the A. vulgaris aggregate.
125	12500	219			Alchemilla crinita Buser	0	K	s								1							2	2	1									It is unclear if only Alchemilla vulgaris is a WEL species or also all microspecies of the A. vulgaris aggregate.
126	12600	222			Alchemilla cymatophylla Juz.	0	K	es																2										It is unclear if only Alchemilla vulgaris is a WEL species or also all microspecies of the A. vulgaris aggregate.
127	12700	223			Alchemilla decumbens Buser	0	K	ss				2												1	1									It is unclear if only Alchemilla vulgaris is a WEL species or also all microspecies of the A. vulgaris aggregate.
128	12800	226			Alchemilla effusa Buser	0	K	ss															2											It is unclear if only Alchemilla vulgaris is a WEL species or also all microspecies of the A. vulgaris aggregate.
129	12900	227			Alchemilla filicaulis Buser	0	K	mh															2	2										It is unclear if only Alchemilla vulgaris is a WEL species or also all microspecies of the A. vulgaris aggregate.
130	13000	32104			Alchemilla frigens Buser	0	K	es																										It is unclear if only Alchemilla vulgaris is a WEL species or also all microspecies of the A. vulgaris aggregate.
131	13100	235			Alchemilla glabra Neygenf.	0	K	mh														1	2	2										It is unclear if only Alchemilla vulgaris is a WEL species or also all microspecies of the A. vulgaris aggregate.
132	13200	32102			Alchemilla glabricaulis H. Lindb. f.	0	K	es																										It is unclear if only Alchemilla vulgaris is a WEL species or also all microspecies of the A. vulgaris aggregate.
133	13300	236			Alchemilla glomerulans Buser	0	K	ss				1												2	2			2						It is unclear if only Alchemilla vulgaris is a WEL species or also all microspecies of the A. vulgaris aggregate.
134	13400	11684			Alchemilla hirtipes Buser	0	K	es																										It is unclear if only Alchemilla vulgaris is a WEL species or also all microspecies of the A. vulgaris aggregate.
135	13500	240			Alchemilla impexa Buser	0	K	ss							2									2										It is unclear if only Alchemilla vulgaris is a WEL species or also all microspecies of the A. vulgaris aggregate.
136	13600	242			Alchemilla lineata Buser	0	K	ss																2										It is unclear if only Alchemilla vulgaris is a WEL species or also all microspecies of the A. vulgaris aggregate.
137	13700	29866			Alchemilla longituba S.E. Fröhner	0	K	es																										It is unclear if only Alchemilla vulgaris is a WEL species or also all microspecies of the A. vulgaris aggregate.
138	13800	26139			Alchemilla lunaria S.E. Fröhner	0	K	ss																2										It is unclear if only Alchemilla vulgaris is a WEL species or also all microspecies of the A. vulgaris aggregate.
139	13900	20278			Alchemilla micans Buser	0	K	mh								1		2						3										It is unclear if only Alchemilla vulgaris is a WEL species or also all microspecies of the A. vulgaris aggregate.
140	14000	245			Alchemilla monticola Opiz	0	K	h																3	2	1								It is unclear if only Alchemilla vulgaris is a WEL species or also all microspecies of the A. vulgaris aggregate.
141	14100	248			Alchemilla obscura Buser	0	K	es							2									2										It is unclear if only Alchemilla vulgaris is a WEL species or also all microspecies of the A. vulgaris aggregate.
142	14200	250			Alchemilla obtusa Buser	0	K	ss				2																						It is unclear if only Alchemilla vulgaris is a WEL species or also all microspecies of the A. vulgaris aggregate.
143	14300	252			Alchemilla propinqua Juz.	0	K	s																2										It is unclear if only Alchemilla vulgaris is a WEL species or also all microspecies of the A. vulgaris aggregate.
144	14400	29549			Alchemilla racemulosa Buser	0	K	es																										It is unclear if only Alchemilla vulgaris is a WEL species or also all microspecies of the A. vulgaris aggregate.
145	14500	254			Alchemilla reniformis Buser	0	K	ss										2				1			1									It is unclear if only Alchemilla vulgaris is a WEL species or also all microspecies of the A. vulgaris aggregate.
146	14600	256			Alchemilla rubristipula Buser	0	K	es																2										It is unclear if only Alchemilla vulgaris is a WEL species or also all microspecies of the A. vulgaris aggregate.
147	14700	259			Alchemilla semisecta Buser	0	K	es																										It is unclear if only Alchemilla vulgaris is a WEL species or also all microspecies of the A. vulgaris aggregate.
148	14800	262			Alchemilla straminea Buser	0	K	ss														2	2											It is unclear if only Alchemilla vulgaris is a WEL species or also all microspecies of the A. vulgaris aggregate.
149	14900	263			Alchemilla strigosula Buser	0	K	ss																2										It is unclear if only Alchemilla vulgaris is a WEL species or also all microspecies of the A. vulgaris aggregate.
150	15000	265			Alchemilla subcrenata Buser	0	K	mh				1			1	1							2	2				1						It is unclear if only Alchemilla vulgaris is a WEL species or also all microspecies of the A. vulgaris aggregate.
151	15100	266			Alchemilla subglobosa C.G. Westerl.	0	K	s																2										It is unclear if only Alchemilla vulgaris is a WEL species or also all microspecies of the A. vulgaris aggregate.
152	15200	267			Alchemilla tenuis Buser	0	K	es																2										It is unclear if only Alchemilla vulgaris is a WEL species or also all microspecies of the A. vulgaris aggregate.
153	15300	268			Alchemilla tirolensis Dalla Torre & Sarnth.	0	K	es																2										It is unclear if only Alchemilla vulgaris is a WEL species or also all microspecies of the A. vulgaris aggregate.
154	15400	270			Alchemilla undulata Buser	0	K	ss																2										It is unclear if only Alchemilla vulgaris is a WEL species or also all microspecies of the A. vulgaris aggregate.
155	15500	271			Alchemilla versipila Buser	0	K	es				2																						It is unclear if only Alchemilla vulgaris is a WEL species or also all microspecies of the A. vulgaris aggregate.
156	15600	26467	x		Alchemilla vulgaris L.	0	K	mh							2	3							2	3				2
157	15700	273			Alchemilla xanthochlora Rothm.	0	K	h							2			1					2	2	1									It is unclear if only Alchemilla vulgaris is a WEL species or also all microspecies of the A. vulgaris aggregate.
158	15800	274			Aldrovanda vesiculosa L.	0	S	ex													2
159	15900	275			Alisma plantago-aquatica agg.	0	A	sh											1		2
160	16000	276	x		Alisma gramineum Lej.	0	K	s													2
161	16100	277	x		Alisma lanceolatum With.	0	K	mh													2
162	16200	278	x		Alisma plantago-aquatica L.	0	K	sh											1		2
163	16300	280	x		Alliaria petiolata (M. Bieb.) Cavara & Grande	0	S	sh							3															2		2
164	16400	284	x	high	Allium angulosum L.	0	S	s															2
165	16500	285			Allium atropurpureum Waldst. & Kit.	N	S	nb							0
166	16600	287	x	general	Allium carinatum L.	0	S	s															3			2
167	16700	20319			Allium cirrhosum Vand.	0	S	es																		2
168	16800	12708	x	general	Allium lusitanicum Lam.	0	S	s																		2
169	16900	300			Allium oleraceum L.	0	S	h							2											2
170	17000	307	x		Allium paradoxum (M. Bieb.) G. Don	N	S	nb							0
171	17100	310			Allium rotundum L.	0	M	s						2
172	17200	29867			Allium rotundum subsp. rotundum	0	I	s						2
173	17300	7186			Allium sativum L.	N	S	nb
174	17400	311	x	high	Allium schoenoprasum L.	0	S	s				2				2		2					2
175	17500	312	x	general	Allium scorodoprasum L.	0	S	mh							2															1
176	17600	315	x	general	Allium sphaerocephalon L.	0	M	s																		2
177	17700	26140	o	general	Allium sphaerocephalon subsp. sphaerocephalon	0	I	s																		2								Subspecies of a species classified as WEL
178	17800	316	x	general	Allium strictum Schrad.	0	S	es																		2
179	17900	317	x	high	Allium suaveolens Jacq.	0	S	s															2
180	18000	320	x	general	Allium ursinum L.	0	M	h																					2	2
181	18100	26141	o	general	Allium ursinum subsp. ursinum	0	I	h																					2	2				Subspecies of a species classified as WEL
182	18200	321	x	general	Allium victorialis L.	0	S	ss																				2
183	18300	324			Allium vineale L.	0	S	h						2	2		2
184	18400	11767	x		Alnus alnobetula (Ehrh.) K. Koch	0	M	s																				2
185	18500	29655	o		Alnus alnobetula subsp. alnobetula	0	I	s																				2						Subspecies of a species classified as WEL
186	18600	325			Alnus glutinosa (L.) Gaertn.	0	S	sh										1											2
187	18700	326	x		Alnus incana (L.) Moench	0	M	mh																					2
188	18800	29656	o		Alnus incana subsp. incana	0	I	mh																					2					Subspecies of a species classified as WEL
189	18900	329	x		Alopecurus aequalis Sobol.	0	S	h					2
190	19000	335	x		Alopecurus arundinaceus Poir.	0	M	es	2
191	19100	32205	o		Alopecurus arundinaceus subsp. exserens (R. Arndt) H. Scholz & Henker	0	I	es	2																									Subspecies of a species classified as WEL
192	19200	330	x		Alopecurus bulbosus Gouan	0	S	es	2
193	19300	331	x		Alopecurus geniculatus L.	0	S	h								2
194	19400	333	x		Alopecurus myosuroides Huds.	0	S	h						2
195	19500	336	x		Alopecurus pratensis L.	0	M	sh							1								1	2
196	19600	20340	o		Alopecurus pratensis subsp. pratensis	0	I	sh							1								1	2										Subspecies of a species classified as WEL
197	19700	20341	o		Alopecurus pratensis subsp. pseudonigricans O. Schwarz	0	I	?																2										Subspecies of a species classified as WEL
198	19800	20342	x		Alopecurus rendlei Eig	0	S	es								2								2
199	19900	339	x		Althaea hirsuta L.	0	S	s						2
200	20000	340	x		Althaea officinalis L.	0	S	s	2						2								1
201	20100	345			Alyssum alyssoides (L.) L.	0	S	mh						1												2
202	20200	350	x		Alyssum montanum L.	0	M	ss																		2
203	20300	26457	o		Alyssum montanum subsp. gmelinii (Jord. & Fourr.) Thell.	0	I	ss																		2								Subspecies of a species classified as WEL
204	20400	26456	o		Alyssum montanum subsp. montanum	0	I	ss																		2								Subspecies of a species classified as WEL
205	20500	357	x		Amaranthus albus L.	N	S	nb						0
206	20600	358	x		Amaranthus blitoides S. Watson	N	S	nb						0
207	20700	26642	x		Amaranthus blitum agg.	0	A	s						2
208	20800	15050	x		Amaranthus blitum L.	0	K	s						2
209	20900	6592			Amaranthus emarginatus Uline & W.L. Bray	N	T	nb						2
210	21000	26644			Amaranthus emarginatus subsp. emarginatus	N	F	nb						2
211	21100	26645			Amaranthus emarginatus subsp. pseudogracilis (Thell.) Hügin	N	F	nb						2
212	21200	362	x		Amaranthus deflexus L.	N	S	nb
213	21300	363	x		Amaranthus graecizans L.	N	M	nb						0
214	21400	20371	n		Amaranthus graecizans subsp. silvestris (Vill.) Brenan	N	I	nb						0
215	21500	364			Amaranthus hybridus agg.	N	A	nb
216	21600	6589	x		Amaranthus bouchonii Thell.	N	K	nb						0
217	21700	366	x		Amaranthus hybridus L.	N	K	nb
218	21800	368	x		Amaranthus powellii S. Watson	N	K	nb					0	0
219	21900	370	x		Amaranthus retroflexus L.	N	S	nb						0
220	22000	371	x		Ambrosia artemisiifolia L.	N	S	nb
221	22100	373	x		Ambrosia psilostachya DC.	N	S	nb							0
222	22200	374	x		Ambrosia trifida L.	N	S	nb						0
223	22300	10039	x		Amelanchier alnifolia (Nutt.) M. Roem.	N	S	nb
224	22400	375	x		Amelanchier lamarckii F.G. Schroed.	N	S	nb
225	22500	33663	x		Amelanchier embergeri (Favarger & Stearn) Landolt	0	S	s																								2
226	22600	377	x		Amelanchier spicata (Lam.) K. Koch	N	S	nb
227	22700	384	x		Ammophila arenaria (L.) Link	0	S	s		2
228	22800	393	x		Anagallis arvensis L.	0	M	h						2
229	22900	394	o		Anagallis arvensis subsp. arvensis	0	I	h						2																				Subspecies of a species classified as WEL
230	23000	396			Anagallis foemina Mill.	0	S	mh						2
231	23100	20404			Anagallis minima (L.) E.H.L. Krause	0	S	s						1					2
232	23200	397			Anagallis tenella (L.) L.	0	S	es										2				2
233	23300	399			Anarrhinum bellidifolium (L.) Desf.	0	S	es			2
234	23400	15059	x		Anchusa arvensis (L.) M. Bieb.	0	S	h						2
235	23500	407	x		Anchusa officinalis L.	0	S	mh							2
236	23600	409	x		Andromeda polifolia L.	0	S	mh										2
237	23700	417			Androsace chamaejasme Wulfen	0	S	ss				2
238	23800	418			Androsace elongata L.	0	S	ss						1												2
239	23900	419			Androsace hausmannii Leyb.	0	S	es				2
240	24000	420			Androsace helvetica (L.) All.	0	S	ss				2
241	24100	421			Androsace lactea L.	0	S	ss			2	2
242	24200	422			Androsace maxima L.	0	S	ex						2
243	24300	423			Androsace obtusifolia All.	0	S	es				2
244	24400	425			Androsace septentrionalis L.	0	S	es						1												2
245	24500	20423	x		Anemonastrum narcissiflorum (L.) Holub	0	M	ss				2														1		2
246	24600	27650	o		Anemonastrum narcissiflorum subsp. narcissiflorum	0	I	ss				2														1		2						Subspecies of a species classified as WEL
247	24700	431			Anemone baldensis L.	0	S	es				2														1		2
248	24800	435	x		Anemone nemorosa L.	0	S	sh															1	1	1			2	2	3	2	1
249	24900	436	x		Anemone ranunculoides L.	0	S	h																					2	3		1
250	25000	437	x		Anemone sylvestris L.	0	S	s																			2					2
251	25100	440	x		Angelica archangelica L.	0	M	mh							2
252	25200	441	o		Angelica archangelica subsp. archangelica	0	I	?							2																			Subspecies of a species classified as WEL
253	25300	442	o		Angelica archangelica subsp. litoralis (Fr.) Thell.	0	I	?							2																			Subspecies of a species classified as WEL
254	25400	443	x		Angelica palustris (Besser) Hoffm.	0	S	ss															2
255	25500	445	x		Angelica sylvestris L.	0	M	sh							1								3					2	2
256	25600	32155	o		Angelica sylvestris subsp. bernardiae Reduron	0	I	?																				2						Subspecies of a species classified as WEL
257	25700	6608	o		Angelica sylvestris subsp. sylvestris	0	I	sh							1								3					2	2					Subspecies of a species classified as WEL
258	25800	447			Antennaria carpatica (Wahlenb.) Bluff & Fingerh.	0	S	ss																	2
259	25900	448	x		Antennaria dioica (L.) Gaertn.	0	S	mh																	2	1
260	26000	450	x		Anthemis arvensis L.	0	M	h						2
261	26100	29657	o		Anthemis arvensis subsp. arvensis	0	I	h						2																				Subspecies of a species classified as WEL
262	26200	451	x		Anthemis austriaca Jacq.	0	S	s						2
263	26300	452	x		Anthemis cotula L.	0	S	mh						2
264	26400	456	x		Anthemis ruthenica M. Bieb.	N	S	nb						0
265	26500	459	x		Anthemis tinctoria L.	0	M	h							2		3									1
266	26600	29011	o		Anthemis tinctoria subsp. tinctoria	0	I	h							2		3									1								Subspecies of a species classified as WEL
267	26700	461	x		Anthericum liliago L.	0	S	mh																	1	2	2	2			2	2
268	26800	462	x		Anthericum ramosum L.	0	S	mh																		2	2					2
269	26900	20071	x		Anthoxanthum aristatum Boiss.	N	S	nb						0
270	27000	463			Anthoxanthum odoratum agg.	0	A	sh
271	27100	20453	x		Anthoxanthum nipponicum Honda	0	K	ss																	2
272	27200	465	x		Anthoxanthum odoratum L.	0	K	sh																2	2	1	1	2			1
273	27300	467	x		Anthriscus caucalis M. Bieb.	0	S	mh						2	2
274	27400	468	x		Anthriscus cerefolium (L.) Hoffm.	0	S	s							2
275	27500	469			Anthriscus sylvestris agg.	0	A	sh
276	27600	472	x		Anthriscus nitidus (Wahlenb.) Hazsl.	0	K	s							1													2		2
277	27700	473	x		Anthriscus sylvestris (L.) Hoffm.	0	T	sh							2													1
278	27800	20462	o		Anthriscus sylvestris subsp. alpinus (Vill.) Gremli	0	F	?							2													2						Subspecies of a species classified as WEL
279	27900	26773	o		Anthriscus sylvestris subsp. stenophyllus Briq.	0	F	es							2																			Subspecies of a species classified as WEL
280	28000	20463	o		Anthriscus sylvestris subsp. sylvestris	0	F	sh							2									2										Subspecies of a species classified as WEL
281	28100	477	x		Anthyllis vulneraria L.	0	M	h				1														2						2
282	28200	32150	o		Anthyllis vulneraria subsp. alpicola (Brügger) Gutermann	0	I	s				2																				2		Subspecies of a species classified as WEL
283	28300	479	o		Anthyllis vulneraria subsp. carpatica (Pant.) Nyman	0	I	?																		2								Subspecies of a species classified as WEL
284	28400	481	o		Anthyllis vulneraria subsp. maritima (Schweigg.) Corb.	0	I	ss																		2								Subspecies of a species classified as WEL
285	28500	482	o		Anthyllis vulneraria subsp. polyphylla (DC.) Nyman	0	I	ss																		2								Subspecies of a species classified as WEL
286	28600	14783	o		Anthyllis vulneraria subsp. pseudovulneraria (Sagorski) J. Duvign.	0	I	h																										Subspecies of a species classified as WEL
287	28700	485	o		Anthyllis vulneraria subsp. vulneraria	0	I	?																		2						2		Subspecies of a species classified as WEL
288	28800	490	x		Antirrhinum majus L.	0	M	?			2
289	28900	29658	o		Antirrhinum majus subsp. majus	0	I	?			2																							Subspecies of a species classified as WEL
290	29000	491			Apera interrupta (L.) P. Beauv.	N	S	nb						0
291	29100	492			Apera spica-venti (L.) P. Beauv.	0	M	sh						2
292	29200	29659			Apera spica-venti subsp. spica-venti	0	I	sh						2
293	29300	493			Aphanes arvensis L.	0	S	h						2
294	29400	27842			Aphanes australis Rydb.	0	M	mh						2												1
295	29500	29660			Aphanes australis subsp. australis	0	I	mh						2												1
296	29600	497	x	high	Apium graveolens L.	0	S	s	2
297	29700	502			Aposeris foetida (L.) Less.	0	S	s																						2
298	29800	504	x		Aquilegia einseleana F.W. Schultz	0	S	es				2
299	29900	507			Aquilegia vulgaris agg.	0	A	mh
300	30000	508	x		Aquilegia atrata W.D.J. Koch	0	K	s															2			2	2					2
301	30100	510	x		Aquilegia vulgaris L.	0	T	mh																2		2	2			1		1
302	30200	26926	o		Aquilegia vulgaris subsp. vulgaris	0	F	mh																2		2	2			1		1		Subspecies of a species classified as WEL
303	30300	32182			Arabidopsis arenosa (L.) Lawalrée	0	M	mh			1			2												1	1
304	30400	32183			Arabidopsis arenosa subsp. arenosa	0	I	mh						2
305	30500	32184			Arabidopsis arenosa subsp. borbasii (Zapał.) O’Kane & Al-Shehbaz	0	I	s			2			1												1	1
306	30600	32185			Arabidopsis halleri (L.) O'Kane & Al-Shehbaz	0	M	s															2			1			1
307	30700	32186			Arabidopsis halleri subsp. halleri	0	I	s															2			1			1
308	30800	34202			Arabidopsis lyrata (L.) O'Kane & Al-Shehbaz	0	M	ss			2
309	30900	34203			Arabidopsis lyrata subsp. petraea (L.) O'Kane & Al-Shehbaz	0	I	ss			2
310	31000	512	x		Arabidopsis thaliana (L.) Heynh.	0	S	sh						2												2
311	31100	513			Arabis alpina agg.	0	A	s
312	31200	514	x		Arabis alpina L.	0	K	s			2	2																		1
313	31300	515	x		Arabis caucasica Willd.	N	T	nb			0
314	31400	29661	n		Arabis caucasica subsp. caucasica	N	F	nb			0
315	31500	516			Arabis auriculata Lam.	0	S	ss																		2
316	31600	27651			Arabis bellidifolia agg.	0	A	ss				2
317	31700	27843			Arabis bellidifolia Crantz	0	K	ss				2
318	31800	20533			Arabis stellulata Bertol.	0	K	ss				2
319	31900	518			Arabis caerulea All.	0	S	ss				2
320	32000	519			Arabis ciliata Clairv.	0	S	ss				2
321	32100	7303			Arabis collina Ten.	N	S	nb			0
322	32200	521			Arabis hirsuta agg.	0	A	mh
323	32300	523			Arabis hirsuta (L.) Scop.	0	K	mh															1	1		2	1					1
324	32400	20072			Arabis nemorensis W.D.J. Koch	0	K	ss															2
325	32500	526			Arabis sagittata (Bertol.) DC.	0	K	ss																		2	1
326	32600	6616			Arabis soyeri Reut. & A. Huet	0	M	ss														2
327	32700	540			Arabis soyeri subsp. subcoriacea (Gren.) Breistr.	0	I	ss														2
328	32800	546	x		Arctium lappa L.	0	S	h							2
329	32900	547			Arctium minus agg.	0	A	sh
330	33000	13702	x		Arctium minus (Hill) Bernh.	0	K	h							2
331	33100	549	x		Arctium nemorosum Lej.	0	K	h							2
332	33200	551	x		Arctium tomentosum Mill.	0	S	h							2
333	33300	552	x		Arctostaphylos alpinus (L.) Spreng.	0	S	ss				2
334	33400	553	x		Arctostaphylos uva-ursi (L.) Spreng.	0	S	s																	2						1	2
335	33500	554			Aremonia agrimonoides (L.) DC.	N	M	nb							0
336	33600	29662			Aremonia agrimonoides subsp. agrimonoides	N	I	nb							0
337	33700	26651			Arenaria ciliata L.	0	M	es				2
338	33800	26564			Arenaria ciliata subsp. ciliata	0	I	?				2
339	33900	20550			Arenaria ciliata subsp. multicaulis (L.) Ces.	0	I	es				2
340	34000	563			Arenaria serpyllifolia agg.	0	A	sh
341	34100	564			Arenaria leptoclados (Rchb.) Guss.	0	T	mh																		2
342	34200	29663			Arenaria leptoclados subsp. leptoclados	0	F	mh																		2
343	34300	13703			Arenaria serpyllifolia L.	0	T	sh						1												2
344	34400	26565			Arenaria serpyllifolia subsp. lloydii (Jord.) Bonnier	0	F	?																		2
345	34500	6463			Arenaria serpyllifolia subsp. serpyllifolia	0	F	sh						1												2
346	34600	570	x		Aristolochia clematitis L.	0	S	mh							2		1
347	34700	20578	x		Armeria arenaria (Pers.) Schult.	0	M	ex																		2
348	34800	29664	o		Armeria arenaria subsp. arenaria	0	I	ex																		2								Subspecies of a species classified as WEL
349	34900	581	x		Armeria maritima (Mill.) Willd.	0	M	mh	2															2		2
350	35000	20584	o		Armeria maritima subsp. elongata (Hoffm.) Bonnier	0	I	mh																2		3								Subspecies of a species classified as WEL
351	35100	11779	o		Armeria maritima subsp. intermedia (T. Marsson) Buttler	0	I	s	2																									Subspecies of a species classified as WEL
352	35200	582			Armeria purpurea W.D.J. Koch	0	S	es										2
353	35300	584	x		Armoracia rusticana G. Gaertn. et al.	N	S	nb							0
354	35400	585	x	high	Arnica montana L.	0	M	mh																	2
355	35500	29013	o		Arnica montana subsp. montana	0	I	mh																	2									Subspecies of a species classified as WEL
356	35600	586			Arnoseris minima (L.) Schweigg. & Körte	0	S	s						2
357	35700	587	x		Arrhenatherum elatius (L.) J. Presl & C. Presl	0	M	sh			2				1		1						1	3		1		2
358	35800	6622	o		Arrhenatherum elatius subsp. elatius	0	I	sh			2				1		1						1	3		1		2						Subspecies of a species classified as WEL
359	35900	589	x		Artemisia absinthium L.	0	S	h							2		1									1
360	36000	591	x		Artemisia annua L.	N	S	nb					0	0
361	36100	593	x		Artemisia austriaca Jacq.	N	S	nb							0
362	36200	6624	x		Artemisia biennis Willd.	N	S	nb
363	36300	596	x		Artemisia campestris L.	0	M	h							1		1									2
364	36400	6466	o		Artemisia campestris subsp. campestris	0	I	h							1		1									2								Subspecies of a species classified as WEL
365	36500	6467	o		Artemisia campestris subsp. lednicensis (Spreng.) Greuter & Raab-Straube	0	I	ss																		2								Subspecies of a species classified as WEL
366	36600	598	x		Artemisia dracunculus L.	N	S	nb							0
367	36700	602	x		Artemisia laciniata Willd.	0	M	ex	2
368	36800	29665	o		Artemisia laciniata subsp. laciniata	0	I	ex	2																									Subspecies of a species classified as WEL
369	36900	605	x		Artemisia maritima L.	0	M	s	2
370	37000	20602	o		Artemisia maritima subsp. maritima	0	I	s	2																									Subspecies of a species classified as WEL
371	37100	608	x		Artemisia mutellina S.G. Gmel.	0	S	es				2
372	37200	611	x		Artemisia pontica L.	N	S	nb							0
373	37300	612	x		Artemisia rupestris L.	0	S	es	2
374	37400	613	x		Artemisia scoparia Waldst. & Kit.	0	S	es							2											2
375	37500	615	x		Artemisia tournefortiana Rchb.	N	S	nb						0
376	37600	616			Artemisia vulgaris agg.	0	A	sh							2		1
377	37700	617	x		Artemisia verlotiorum Lamotte	N	K	nb							0
378	37800	618	x		Artemisia vulgaris L.	0	K	sh							2		1
379	37900	622			Arum maculatum agg.	0	A	h
380	38000	14373	x		Arum cylindraceum Gasp.	0	K	es
381	38100	625	x	general	Arum maculatum L.	0	K	h																					2	2
382	38200	627	x		Aruncus dioicus (Walter) Fernald	0	S	mh																				2	2	2
383	38300	630	x		Asarina procumbens Mill.	N	S	nb			0
384	38400	631	x		Asarum europaeum L.	0	M	mh																						2
385	38500	6629	o		Asarum europaeum subsp. caucasicum (Duch.) Soó	0	I	?																						2				Subspecies of a species classified as WEL
386	38600	6630	o		Asarum europaeum subsp. europaeum	0	I	mh																						2				Subspecies of a species classified as WEL
387	38700	632	x		Asclepias syriaca L.	N	S	nb							0
388	38800	636	x	high	Asparagus officinalis L.	0	M	h							1		1									2	2
389	38900	7187	o	high	Asparagus officinalis subsp. officinalis	0	I	h							1		1									2	2							Subspecies of a species classified as WEL
390	39000	638			Asperugo procumbens L.	0	S	s						2
391	39100	642			Asperula arvensis L.	0	S	ex						2
392	39200	644			Asperula cynanchica L.	0	M	mh																		2
393	39300	29666			Asperula cynanchica subsp. cynanchica	0	I	mh																		2
394	39400	11555			Asperula neilreichii Beck	0	S	es																		2
395	39500	655	x		Asperula tinctoria L.	0	S	s																		2	2
396	39600	661			Asplenium adiantum-nigrum agg.	0	A	s
397	39700	662			Asplenium adiantum-nigrum L.	0	T	s			2																				1	1
398	39800	29667			Asplenium adiantum-nigrum subsp. adiantum-nigrum	0	F	s			2																				1	1
399	39900	663			Asplenium cuneifolium Viv.	0	K	ss			2															1
400	40000	665			Asplenium adulterinum Milde	0	S	es			2
401	40100	20655			Asplenium ceterach L.	0	M	s			2
402	40200	7177			Asplenium ceterach subsp. ceterach	0	I	s			2
403	40300	669			Asplenium fissum Willd.	0	S	es			2
404	40400	671			Asplenium fontanum (L.) Bernh.	0	S	es			2
405	40500	26566			Asplenium obovatum Viv.	0	M	es			2
406	40600	12483			Asplenium obovatum subsp. billotii (F.W. Schultz) O. Bolòs et al.	0	I	es			2
407	40700	674			Asplenium ruta-muraria L.	0	M	h			2															1
408	40800	676			Asplenium ruta-muraria subsp. ruta-muraria	0	I	h			2															1
409	40900	20663	x		Asplenium scolopendrium L.	0	M	mh			1																			2
410	41000	29870	o		Asplenium scolopendrium subsp. scolopendrium	0	I	mh			1																			2				Subspecies of a species classified as WEL
411	41100	677			Asplenium seelosii Leyb.	0	M	es			2
412	41200	12503			Asplenium seelosii subsp. seelosii	0	I	es			2
413	41300	678			Asplenium septentrionale (L.) Hoffm.	0	S	mh			2															1
414	41400	679			Asplenium trichomanes L.	0	M	h			2
415	41500	7305			Asplenium trichomanes subsp. hastatum (Christ) S. Jess.	0	I	?			2
416	41600	6632			Asplenium trichomanes subsp. pachyrachis (Christ) Lovis & Reichst.	0	I	?			2
417	41700	681			Asplenium trichomanes subsp. quadrivalens D.E. Mey.	0	I	h			2
418	41800	682			Asplenium trichomanes subsp. trichomanes	0	I	?			2															1				1		1
419	41900	683			Asplenium viride Huds.	0	S	s			2																			1
420	42000	684	x		Aster alpinus L.	0	M	ss				2
421	42100	29668	o		Aster alpinus subsp. alpinus	0	I	ss				2																						Subspecies of a species classified as WEL
422	42200	685	x		Aster amellus L.	0	S	s																		3	2
423	42300	686	x		Aster bellidiastrum (L.) Scop.	0	S	s				2						1				1
424	42400	706	x		Astragalus alpinus L.	0	S	es				2
425	42500	707	x		Astragalus arenarius L.	0	S	ss																		2
426	42600	709	x		Astragalus australis (L.) Lam.	0	S	es				2
427	42700	712	x		Astragalus cicer L.	0	S	mh																			2
428	42800	713	x		Astragalus danicus Retz.	0	S	s																		2
429	42900	716	x		Astragalus exscapus L.	0	M	ss																		2
430	43000	34067	o		Astragalus exscapus subsp. exscapus	0	I	ss																		2								Subspecies of a species classified as WEL
431	43100	717	x		Astragalus frigidus (L.) A. Gray	0	M	ss				2
432	43200	27652	o		Astragalus frigidus subsp. frigidus	0	I	ss				2																						Subspecies of a species classified as WEL
433	43300	718	x		Astragalus glycyphyllos L.	0	M	h																			2			1
434	43400	29669	o		Astragalus glycyphyllos subsp. glycyphyllos	0	I	h																			2			1				Subspecies of a species classified as WEL
435	43500	727	x		Astragalus penduliflorus Lam.	0	S	es				2
436	43600	739			Astrantia bavarica F.W. Schultz	0	S	ss				2																1
437	43700	741	x		Astrantia major L.	0	M	mh																2				2	2	2
438	43800	32623	o		Astrantia major subsp. involucrata (W.D.J. Koch) Ces.	0	I	?																				2						Subspecies of a species classified as WEL
439	43900	743	o		Astrantia major subsp. major	0	I	mh																2				2	2	2				Subspecies of a species classified as WEL
440	44000	749	x		Athamanta cretensis L.	0	S	ss			2	2
441	44100	752	x		Athyrium distentifolium Opiz	0	S	s																				3		2	2
442	44200	753	x		Athyrium filix-femina (L.) Roth	0	S	sh																				2	2	2	2
443	44300	32161	x		Atocion armeria (L.) Raf.	0	S	ss																		1	2					2
444	44400	27690	x		Atocion rupestre (L.) Oxelman	0	S	ss			1															2
445	44500	770	x		Atriplex laciniata L.	0	S	es	2
446	44600	766	x		Atriplex littoralis L.	0	S	s	2
447	44700	20698	x		Atriplex micrantha Ledeb.	N	S	nb						0
448	44800	10062			Atriplex northusana Wein	N	S	nb
449	44900	767	x		Atriplex oblongifolia Waldst. & Kit.	N	S	nb						0			0
450	45000	768	x		Atriplex patula L.	0	S	sh						2
451	45100	20704	x		Atriplex pedunculata L.	0	S	ss	2
452	45200	20705	x		Atriplex portulacoides L.	0	S	s	2
453	45300	20706			Atriplex prostrata agg.	0	A	h	2				2	1
454	45400	756	x	general	Atriplex calotheca (Rafn) Fr.	0	K	ss	2
455	45500	758	x		Atriplex glabriuscula Edmondston	0	K	ss	2
456	45600	6633			Atriplex longipes Drejer	0	K	ss	2
457	45700	29871			Atriplex praecox Hülph.	0	K	es	2
458	45800	762	x		Atriplex prostrata DC.	0	T	h	2				2	1
459	45900	25211	o		Atriplex prostrata subsp. deltoidea (Bab.) Rauschert	0	F	?	2																									Subspecies of a species classified as WEL
460	46000	25213	o		Atriplex prostrata subsp. latifolia (Wahlenb.) Rauschert	0	F	?	2				2	1																				Subspecies of a species classified as WEL
461	46100	25212	o		Atriplex prostrata subsp. prostrata	0	F	?	2																									Subspecies of a species classified as WEL
462	46200	29366	o		Atriplex prostrata subsp. triangularis (Willd.) Rauschert	0	F	?	2																									Subspecies of a species classified as WEL
463	46300	769	x		Atriplex rosea L.	0	S	s						2
464	46400	754	x		Atriplex sagittata Borkh.	0	S	h						2
465	46500	771	x		Atriplex tatarica L.	N	M	nb						0
466	46600	34118	n		Atriplex tatarica subsp. tatarica	N	I	nb						0
467	46700	772	x		Atropa bella-donna L.	0	S	h							2
468	46800	777	x		Aurinia saxatilis (L.) Desv.	0	M	ss																		2
469	46900	29670	o		Aurinia saxatilis subsp. saxatilis	0	I	ss																		2								Subspecies of a species classified as WEL
470	47000	780	x	general	Avena fatua L.	0	S	h							2
471	47100	6468	x		Avena strigosa Schreb.	0	S	?						2
472	47200	26309			Avena vilis Wallr.	0	S	?						2
473	47300	792	x		Azolla filiculoides Lam.	N	S	nb													0
474	47400	793			Baldellia ranunculoides (L.) Parl.	0	M	ss											2
475	47500	29550			Baldellia ranunculoides subsp. ranunculoides	0	I	ss											2	1
476	47600	29551			Baldellia ranunculoides subsp. repens (Lam.) Á. Löve & D. Löve	0	I	?											2
477	47700	795			Ballota nigra L.	0	M	h							2
478	47800	7307			Ballota nigra subsp. meridionalis (Bég.) Bég.	0	I	mh							2
479	47900	796			Ballota nigra subsp. nigra	0	I	h							2
480	48000	801	x		Barbarea intermedia Boreau	0	S	mh						2	2
481	48100	802	x		Barbarea stricta Andrz.	0	S	mh							2	2
482	48200	804			Barbarea vulgaris L., s. l.	0	A	h							2	2
483	48300	32136			Barbarea arcuata (J. Presl & C. Presl) Rchb.	0	K	mh							2	2
484	48400	33617	x		Barbarea vulgaris R. Br., s. str.	0	T	h							2	2
485	48500	20745	o		Barbarea vulgaris subsp. rivularis (Martrin-Donos) Sudre	0	F	?							2	2																		Subspecies of a species classified as WEL
486	48600	6469	o		Barbarea vulgaris subsp. vulgaris	0	F	?							2	2																		Subspecies of a species classified as WEL
487	48700	806			Bartsia alpina L.	0	S	s										2
488	48800	25215			Bassia laniflora (S.G. Gmel.) A.J. Scott	0	S	es						2												2
489	48900	20751	x		Bassia scoparia (L.) Voss	N	S	nb						0
490	49000	814	x		Bellis perennis L.	0	S	sh																2
491	49100	818	x		Berberis vulgaris L.	0	M	mh																								2
492	49200	29671	o		Berberis vulgaris subsp. vulgaris	0	I	mh																								2		Subspecies of a species classified as WEL
493	49300	819	x		Berteroa incana (L.) DC.	N	S	nb							0
494	49400	821			Berula erecta (Huds.) Coville	0	S	h													2	1
495	49500	6641	x		Beta vulgaris L.	0	M	ss	2
496	49600	823	x	general	Beta vulgaris subsp. maritima (L.) Arcang.	0	I	ss	2																									Subspecies of a species classified as WEL. PGRDEU list covers the species Beta vulgaris; concerning BEKO list of conservation priority: common priority status is assigned for the subspecies Beta vulgaris subsp. maritima.
497	49700	824			Betonica alopecuros L.	0	M	ss				2																1
498	49800	20774			Betonica alopecuros subsp. jacquinii (Godr.) O. Schwarz	0	I	ss				2																1						Subspecies of a species classified as WEL
499	49900	826	x		Betonica officinalis L.	0	M	h															2		1	1	1	1		1		1
500	50000	29672	o		Betonica officinalis subsp. officinalis	0	I	h															2		1	1	1	1		1		1		Subspecies of a species classified as WEL
501	50100	827	x		Betula humilis Schrank	0	S	ss										2
502	50200	828	x		Betula nana L.	0	S	ss										2
503	50300	829	x		Betula pendula Roth	0	S	sh																					2	1	3	1
504	50400	830	x		Betula pubescens Ehrh.	0	M	h										2										2	2		2
505	50500	6472	o		Betula pubescens subsp. carpatica (Willd.) Simonk.	0	I	mh										2										2	2		2			Subspecies of a species classified as WEL
506	50600	6471	o		Betula pubescens subsp. pubescens	0	I	h										2										2	3		1			Subspecies of a species classified as WEL
507	50700	832	x		Bidens cernua L.	0	S	h					2
508	50800	833	x		Bidens connata Willd.	N	S	nb					0
509	50900	834	x		Bidens frondosa L.	N	S	nb					0
510	51000	835	x		Bidens radiata Thuill.	0	S	s					2
511	51100	836	x		Bidens tripartita L.	0	M	h					2
512	51200	838	o		Bidens tripartita subsp. tripartita	0	I	h					2																					Subspecies of a species classified as WEL
513	51300	839			Bifora radians M. Bieb.	N	S	nb						0
514	51400	844	x		Biscutella laevigata L.	0	M	s			2															2
515	51500	26569	o		Biscutella laevigata subsp. gracilis Mach.-Laur.	0	I	ss																		2								Subspecies of a species classified as WEL
516	51600	6651	o		Biscutella laevigata subsp. guestphalica Mach.-Laur.	0	I	es			2																							Subspecies of a species classified as WEL
517	51700	6652	o		Biscutella laevigata subsp. kerneri Mach.-Laur.	0	I	ss			2															2								Subspecies of a species classified as WEL
518	51800	6653	o		Biscutella laevigata subsp. laevigata	0	I	s			2	2																						Subspecies of a species classified as WEL
519	51900	6655	o		Biscutella laevigata subsp. subaphylla Mach.-Laur.	0	I	?			2																							Subspecies of a species classified as WEL
520	52000	26570	o		Biscutella laevigata subsp. tenuifolia (Wallr.) Mach.-Laur.	0	I	es			2															2								Subspecies of a species classified as WEL
521	52100	6656	o		Biscutella laevigata subsp. varia (Dumort.) Rouy & Foucaud	0	I	ss			2															2								Subspecies of a species classified as WEL
522	52200	27744			Bistorta officinalis Delarbre	0	M	h															3	2				2	2
523	52300	29673			Bistorta officinalis subsp. officinalis	0	I	h															3	2				2	2
524	52400	20801			Bistorta vivipara (L.) Delarbre	0	S	s				2													2			1
525	52500	845			Blackstonia perfoliata agg.	0	A	ss
526	52600	846			Blackstonia acuminata (W.D.J. Koch & Ziz) Domin	0	K	ss												2
527	52700	847			Blackstonia perfoliata (L.) Huds.	0	K	ss																		2
528	52800	848	x		Blechnum spicant (L.) Roth	0	S	h																					2		2
529	52900	849			Blysmus compressus (L.) Link	0	S	s	1							3		2
530	53000	850			Blysmus rufus (Huds.) Link	0	S	ss	2
531	53100	26149			Bolboschoenus maritimus agg.	0	A	mh
532	53200	32217			Bolboschoenus laticarpus Marhold et al.	0	K	mh													2
533	53300	852			Bolboschoenus maritimus (L.) Palla	0	K	s	2												2
534	53400	32220			Bolboschoenus planiculmis (F. Schmidt) T.V. Egorova	0	K	?													2
535	53500	13877			Bolboschoenus yagara (Ohwi) Y.C. Yang & M. Zhan	0	K	ss													2
536	53600	854	x		Bothriochloa ischoemum (L.) Keng	0	S	s																		2
537	53700	856			Botrychium lunaria (L.) Sw.	0	S	mh				1													2	2		1		1
538	53800	857			Botrychium matricariifolium (Döll) W.D.J. Koch	0	M	ss																	2
539	53900	34093			Botrychium matricariifolium subsp. matricariifolium	0	I	ss																	2
540	54000	858			Botrychium multifidum (S.G. Gmel.) Rupr.	0	M	es																	2					2
541	54100	34068			Botrychium multifidum subsp. multifidum	0	I	es																	2					2
542	54200	859			Botrychium simplex E. Hitchc.	0	S	es																	2
543	54300	860			Botrychium virginianum (L.) Sw.	0	M	es																						2
544	54400	29872			Botrychium virginianum subsp. europaeum (Ångstr.) R.T. Clausen	0	I	es																						2
545	54500	7190			Brachypodium phoenicoides (L.) Roem. & Schult.	N	S	nb
546	54600	862			Brachypodium pinnatum agg.	0	A	h									1						1	1		2	1					2
547	54700	863	x		Brachypodium pinnatum (L.) P. Beauv.	0	K	h									1						1	1		3	1					2
548	54800	864	x		Brachypodium rupestre (Host) Roem. & Schult.	0	K	s																		2	1
549	54900	866	x		Brachypodium sylvaticum (Huds.) P. Beauv.	0	M	h							1														2	3	1	1
550	55000	868	o		Brachypodium sylvaticum subsp. sylvaticum	0	I	h							1														2	3	1	1		Subspecies of a species classified as WEL
551	55100	874			Brassica napus L.	N	M	nb
552	55200	6660			Brassica napus subsp. napus	N	I	nb
553	55300	875	x	high	Brassica nigra (L.) W.D.J. Koch	0	S	mh					2		2
554	55400	876	x	high	Brassica oleracea L.	0	S	es							2
555	55500	877	x	general	Brassica rapa L.	0	M	?						2
556	55600	6658	o	general	Brassica rapa subsp. campestris (L.) A.R. Clapham	0	I	?						2																				Subspecies of a species classified as WEL
557	55700	881	x		Briza media L.	0	M	h										1					2	3	2	2
558	55800	29018	o		Briza media subsp. media	0	I	h										1					2	3	2	2								Subspecies of a species classified as WEL
559	55900	883	x		Bromus arvensis L.	0	M	mh						2
560	56000	7191	o		Bromus arvensis subsp. arvensis	0	I	mh						2																				Subspecies of a species classified as WEL
561	56100	29553	o		Bromus arvensis subsp. parviflorus (Desf.) H. Scholz	0	I	?						2																				Subspecies of a species classified as WEL
562	56200	6663	o		Bromus arvensis subsp. segetalis H. Scholz	0	I	ex						2																				Subspecies of a species classified as WEL
563	56300	884	x		Bromus brachystachys Hornung	0	S	ex						2
564	56400	6664	x		Bromus carinatus Hook. & Arn.	N	S	nb							0
565	56500	891	x		Bromus erectus Huds.	0	M	h									2						1	2		3	1					1
566	56600	26931	o		Bromus erectus subsp. erectus	0	I	h									2						1	2		3	1					1		Subspecies of a species classified as WEL
567	56700	20832	o		Bromus erectus subsp. longiflorus (Spreng.) Arcang.	0	I	?																										Subspecies of a species classified as WEL
568	56800	895			Bromus hordeaceus agg.	0	A	sh
569	56900	896	x		Bromus hordeaceus L.	0	T	sh						2									1	2		1
570	57000	897	o		Bromus hordeaceus subsp. hordeaceus	0	F	sh						2									1	2		1								Subspecies of a species classified as WEL
571	57100	30438	o		Bromus hordeaceus subsp. longipedicellatus Spalton	0	F	?						2									1											Subspecies of a species classified as WEL
572	57200	34204	o		Bromus hordeaceus subsp. mediterraneus (H. Scholz & F.M. Vázquez) H. Scholz	0	F	?																2										Subspecies of a species classified as WEL
573	57300	24927	o		Bromus hordeaceus subsp. pseudothominei (P.M. Sm.) H. Scholz	0	F	?						2																				Subspecies of a species classified as WEL
574	57400	898	x		Bromus hordeaceus subsp. thominei (Hardouin) Braun-Blanq.	0	F	ss																		2
575	57500	899	x		Bromus lepidus Holmb.	0	K	?						2
576	57600	33171			Bromus incisus R. Otto & H. Scholz	0	S	?						2
577	57700	903	x		Bromus inermis Leyss.	0	S	sh							2		3									1
578	57800	905	x		Bromus japonicus Thunb.	N	M	nb						0
579	57900	13697	n		Bromus japonicus subsp. japonicus	N	I	nb						0
580	58000	27601	n		Bromus japonicus subsp. subsquarrosus (Borbás) Pénzes	N	I	nb						0
581	58100	908			Bromus racemosus agg.	0	A	mh
582	58200	909	x		Bromus commutatus Schrad.	0	T	mh						2
583	58300	13689	o		Bromus commutatus subsp. commutatus	0	F	mh						2																				Subspecies of a species classified as WEL
584	58400	32222	o		Bromus commutatus subsp. decipiens (Bomble & H. Scholz) H. Scholz	0	F	mh						2																				Subspecies of a species classified as WEL
585	58500	910	x		Bromus racemosus L.	0	T	mh						1									2
586	58600	30439	o		Bromus racemosus subsp. lusitanicus (Sales & P.M. Sm.) H. Scholz & Spalton	0	F	?						1									2											Subspecies of a species classified as WEL
587	58700	30440	o		Bromus racemosus subsp. racemosus	0	F	mh															2											Subspecies of a species classified as WEL
588	58800	911			Bromus ramosus agg.	0	A	h
589	58900	912	x		Bromus benekenii (Lange) Trimen	0	K	mh							1															2
590	59000	913	x		Bromus ramosus Huds.	0	K	mh							2															1
591	59100	915			Bromus secalinus agg.	0	A	mh
592	59200	917	x		Bromus grossus DC.	0	K	ss						2
593	59300	30247			Bromus pseudosecalinus P.M. Sm.	0	T	?						2
594	59400	34031			Bromus pseudosecalinus subsp. pseudosecalinus	0	F	?						2
595	59500	918	x		Bromus secalinus L.	0	T	mh						2
596	59600	20844	o		Bromus secalinus subsp. billotii (F.W. Schultz) Hegi	0	F	?						2																				Subspecies of a species classified as WEL
597	59700	33505	o		Bromus secalinus subsp. infestus H. Scholz	0	F	s						2																				Subspecies of a species classified as WEL
598	59800	7192	o		Bromus secalinus subsp. secalinus	0	F	mh						2																				Subspecies of a species classified as WEL
599	59900	919	x		Bromus squarrosus L.	N	S	nb						0
600	60000	920	x		Bromus sterilis L.	0	S	sh						2			1
601	60100	921	x		Bromus tectorum L.	0	S	h						2												1
602	60200	924	x		Bryonia alba L.	0	S	mh							2
603	60300	925	x		Bryonia dioica Jacq.	0	S	h							2
604	60400	926			Buddleja davidii Franch.	N	S	nb																						0
605	60500	33628	x		Buglossoides arvensis (L.) I.M. Johnst.	0	S	mh						2
606	60600	31014			Buglossoides incrassata (Guss.) I.M. Johnst.	0	M	s						2												2
607	60700	31013			Buglossoides incrassata subsp. splitgerberi (Guss.) E. Zippel & F. Selvi	0	I	s						2												2
608	60800	931	x		Buglossoides purpurocaerulea (L.) I.M. Johnst.	0	S	mh																								2
609	60900	934	x		Bunias orientalis L.	N	S	nb							0
610	61000	938	x		Bunium bulbocastanum L.	0	S	s						2			2									1
611	61100	940			Buphthalmum salicifolium L.	0	S	s															2			2						2
612	61200	946	x		Bupleurum falcatum L.	0	M	mh									1										2
613	61300	949	o		Bupleurum falcatum subsp. falcatum	0	I	mh									1										2							Subspecies of a species classified as WEL
614	61400	952	x		Bupleurum longifolium L.	0	M	s																			2	2		2		1
615	61500	29026	o		Bupleurum longifolium subsp. longifolium	0	I	s																			2	2		2		1		Subspecies of a species classified as WEL
616	61600	955	x		Bupleurum ranunculoides L.	0	M	es				2
617	61700	15125	o		Bupleurum ranunculoides subsp. ranunculoides	0	I	es				2																						Subspecies of a species classified as WEL
618	61800	956	x		Bupleurum rotundifolium L.	0	S	ss						2
619	61900	959	x		Bupleurum tenuissimum L.	0	M	ss	2
620	62000	29838	o		Bupleurum tenuissimum subsp. tenuissimum	0	I	ss	2																									Subspecies of a species classified as WEL
621	62100	29554	x		Bupleurum virgatum Cav.	0	S	es																			2
622	62200	960	x		Butomus umbellatus L.	0	S	h													2
623	62300	961	x		Buxus sempervirens L.	0	S	ss																						1		2
624	62400	962			Cakile maritima Scop.	0	M	s	2
625	62500	964			Cakile maritima subsp. baltica (Rouy & Foucaud) P.W. Ball	0	I	s	2																									Subspecies of a species classified as WEL
626	62600	965			Cakile maritima subsp. integrifolia (Hornem.) Greuter & Burdet	0	I	s	2																									Subspecies of a species classified as WEL
627	62700	966	x		Calamagrostis arundinacea (L.) Roth	0	S	h																				2		1	2
628	62800	967			Calamagrostis canescens agg.	0	A	h
629	62900	968	x		Calamagrostis canescens (F.H. Wigg.) Roth	0	T	h													2		2						2
630	63000	26768	o		Calamagrostis canescens subsp. canescens	0	F	h													2		2						2					Subspecies of a species classified as WEL
631	63100	7622	o		Calamagrostis canescens subsp. vilnensis (Besser) H. Scholz	0	F	?																										Subspecies of a species classified as WEL
632	63200	969	x		Calamagrostis phragmitoides Hartm.	0	K	ss															1					2	2
633	63300	970	x		Calamagrostis rivalis H. Scholz	0	K	ss													2
634	63400	971	x		Calamagrostis epigejos (L.) Roth	0	M	sh							3		2						2			1			1		1	1
635	63500	34205	o		Calamagrostis epigejos subsp. epigejos	0	I	sh							3		2						2			1			1		1	1		Subspecies of a species classified as WEL
636	63600	972	x		Calamagrostis pseudophragmites (Haller f.) Koeler	0	S	s													2
637	63700	973	x		Calamagrostis stricta (Timm) Koeler	0	S	s										2			2
638	63800	974	x		Calamagrostis varia (Schrad.) Host	0	M	s															2			1		3				2
639	63900	29027	o		Calamagrostis varia subsp. varia	0	I	s															2			1		3				2		Subspecies of a species classified as WEL
640	64000	975	x		Calamagrostis villosa (Chaix) J.F. Gmel.	0	S	mh																				2			2
641	64100	980			Calamintha nepeta agg.	0	A	s
642	64200	29873	x		Calamintha foliosa Opiz	0	K	es			2
643	64300	20905	x		Calamintha menthifolia Host	0	K	s																			2			1		2
644	64400	20906	x		Calamintha nepeta (L.) Savi	0	T	es			2
645	64500	29674	o		Calamintha nepeta subsp. nepeta	0	F	es			2																							Subspecies of a species classified as WEL
646	64600	26789			Calammophila baltica (Schrad.) Brand	0	S	s		2
647	64700	987			Caldesia parnassifolia (L.) Parl.	0	S	es													2
648	64800	988	x		Calendula arvensis (Vaillant) L.	0	S	ss						2
649	64900	989			Calepina irregularis (Asso) Thell.	N	S	nb						0
650	65000	990	x		Calla palustris L.	0	S	mh										1			2								2
651	65100	995			Callitriche hermaphroditica L.	0	S	ss													2
652	65200	999			Callitriche palustris agg.	0	A	h
653	65300	1000			Callitriche brutia Petagna	0	K	es													2
654	65400	1001			Callitriche cophocarpa Sendtn.	0	K	mh											1		2
655	65500	1002			Callitriche hamulata W.D.J. Koch	0	K	mh											1		2
656	65600	1003			Callitriche obtusangula Le Gall	0	K	s													2
657	65700	1004			Callitriche palustris L.	0	K	mh											1	2	2
658	65800	1005			Callitriche platycarpa Kütz.	0	K	h													2
659	65900	1006			Callitriche stagnalis Scop.	0	K	mh											1	1	2	1
660	66000	33654			Callitriche vigens K. Martinsson	0	K	?													2
661	66100	996			Callitriche truncata Guss.	0	M	?												1	2
662	66200	29555			Callitriche truncata subsp. occidentalis (Rouy) Braun-Blanq.	0	I	?												1	2
663	66300	1007	x		Calluna vulgaris (L.) Hull	0	S	h										2							3	1		2			2
664	66400	1008	x		Caltha palustris L.	0	S	h													2	2	3						2
665	66500	1010			Calystegia sepium agg.	0	A	sh
666	66600	1011	x		Calystegia pulchra Brummitt & Heywood	N	K	nb							0
667	66700	1012	x		Calystegia sepium (L.) R. Br.	0	T	sh							2
668	66800	6677	o		Calystegia sepium subsp. baltica Rothm.	0	F	?	1						2																			Subspecies of a species classified as WEL
669	66900	26571	o		Calystegia sepium subsp. sepium	0	F	sh							2																			Subspecies of a species classified as WEL
670	67000	1013	x		Calystegia silvatica (Kit.) Griseb.	N	K	nb							0
671	67100	1014	x		Calystegia soldanella (L.) Roem. & Schult.	0	S	es		2
672	67200	1016			Camelina sativa agg.	0	A	mh
673	67300	1017	x		Camelina alyssum (Mill.) Thell.	0	K	ex						2
674	67400	1020	x		Camelina microcarpa DC.	0	T	mh						2
675	67500	1021	o		Camelina microcarpa subsp. microcarpa	0	F	?																										Subspecies of a species classified as WEL
676	67600	29556	o		Camelina microcarpa subsp. pilosa (DC.) Hiitonen	0	F	?						2																				Subspecies of a species classified as WEL
677	67700	1023	x		Camelina sativa (L.) Crantz	0	T	?						2
678	67800	1025	o		Camelina sativa subsp. sativa	0	F	?						2																				Subspecies of a species classified as WEL
679	67900	7309	o		Camelina sativa subsp. zingeri (Mirek) Smejkal	0	F	?						2																				Subspecies of a species classified as WEL
680	68000	1027	x		Campanula alpina Jacq.	0	S	es																	2
681	68100	1028	x		Campanula barbata L.	0	M	ss																	2
682	68200	1029	o		Campanula barbata subsp. barbata	0	I	ss																	2									Subspecies of a species classified as WEL
683	68300	1031	x		Campanula bononiensis L.	0	S	ss																			2
684	68400	1034	x		Campanula cervicaria L.	0	S	ss															1				2			2		1
685	68500	1036	x		Campanula cochleariifolia Lam.	0	S	s			2	2
686	68600	1042	x		Campanula glomerata L.	0	M	mh																		2	1
687	68700	26936	o		Campanula glomerata subsp. glomerata	0	I	mh																		2	1							Subspecies of a species classified as WEL
688	68800	1043	x		Campanula latifolia L.	0	S	s							1															2
689	68900	1047	x		Campanula patula L.	0	M	h															1	2
690	69000	27638	o		Campanula patula subsp. patula	0	I	h															1	2										Subspecies of a species classified as WEL
691	69100	1048	x		Campanula persicifolia L.	0	M	h																			2			1		2
692	69200	29030	o		Campanula persicifolia subsp. persicifolia	0	I	h																			2			1		2		Subspecies of a species classified as WEL
693	69300	1054	x		Campanula rapunculoides L.	0	S	h						2	1		1										2					2
694	69400	1055	x		Campanula rapunculus L.	0	S	h							1		1							2		2	2					1
695	69500	1056	x		Campanula rhomboidalis L.	N	S	nb																0
696	69600	1057			Campanula rotundifolia agg.	0	A	sh
697	69700	1058	x		Campanula baumgartenii Becker	0	K	ss																							2
698	69800	1066			Campanula gentilis Kovanda	0	K	?																		2
699	69900	1072	x		Campanula rotundifolia L.	0	T	sh			2												1	2	2	2		2			2	2
700	70000	27342	o		Campanula rotundifolia subsp. rotundifolia	0	F	sh			2												1	2	2	2		2			2	2		Subspecies of a species classified as WEL
701	70100	1073	x		Campanula scheuchzeri Vill.	0	K	s				2												1	2
702	70200	1077	x		Campanula sibirica L.	0	M	ss																		2
703	70300	29675	o		Campanula sibirica subsp. sibirica	0	I	ss																		2								Subspecies of a species classified as WEL
704	70400	1079	x		Campanula thyrsoides L.	0	M	ss				2
705	70500	1081	o		Campanula thyrsoides subsp. thyrsoides	0	I	ss				2																						Subspecies of a species classified as WEL
706	70600	1083	x		Campanula trachelium L.	0	M	h							1															2
707	70700	29676	o		Campanula trachelium subsp. trachelium	0	I	h							1															2				Subspecies of a species classified as WEL
708	70800	1091	x		Capsella bursa-pastoris (L.) Medik.	0	S	sh						2	2	2
709	70900	1094			Cardamine alpina Willd.	0	S	es				2										1
710	71000	1095	x		Cardamine amara L.	0	M	h														3							2
711	71100	10105	o		Cardamine amara subsp. amara	0	I	h														3							2					Subspecies of a species classified as WEL
712	71200	34538			Cardamine austriaca (Marhold) Landolt	0	S	?
713	71300	20944			Cardamine bulbifera (L.) Crantz	0	S	mh																						2
714	71400	20948			Cardamine enneaphyllos (L.) Crantz	0	S	s																				1		2
715	71500	1098			Cardamine flexuosa With.	0	S	h														2							2
716	71600	20951			Cardamine heptaphylla (Vill.) O.E. Schulz	0	S	ss																						2
717	71700	1100			Cardamine hirsuta L.	0	S	h						2												1
718	71800	1101			Cardamine impatiens L.	0	S	mh							2														1	1
719	71900	1103			Cardamine parviflora L.	0	S	s								2
720	72000	20955			Cardamine pentaphyllos (L.) Crantz	0	S	ss																						2
721	72100	1105			Cardamine pratensis agg.	0	A	sh
722	72200	20945			Cardamine dentata Schult.	0	K	?													2
723	72300	15133	x		Cardamine pratensis L.	0	K	sh							1						1	1	2	2				1	2	1
724	72400	6683			Cardamine udicola Jord.	0	K	?													2
725	72500	1112			Cardamine resedifolia L.	0	S	es				2
726	72600	1113	x		Cardamine trifolia L.	0	S	ss																					1	2
727	72700	1119			Carduus acanthoides L.	0	M	mh							2
728	72800	11603			Carduus acanthoides subsp. acanthoides	0	I	mh							2																			Subspecies of a species classified as WEL
729	72900	1126			Carduus crispus L.	0	M	h							2
730	73000	1127			Carduus crispus subsp. crispus	0	I	h							2																			Subspecies of a species classified as WEL
731	73100	20967			Carduus crispus subsp. multiflorus (Gaudin) Franco	0	I	ss																										Subspecies of a species classified as WEL
732	73200	1133			Carduus defloratus L.	0	M	s			1	3														2	1					1
733	73300	1134			Carduus defloratus subsp. defloratus	0	I	s			1	3														2	1					1		Subspecies of a species classified as WEL
734	73400	1143			Carduus nutans L.	0	M	h							2
735	73500	1144			Carduus nutans subsp. alpicola (Gillot) Chass. & Arènes	0	I	?																										Subspecies of a species classified as WEL
736	73600	1146			Carduus nutans subsp. nutans	0	I	h							2																			Subspecies of a species classified as WEL
737	73700	1147			Carduus nutans subsp. platylepis (Rchb. & Saut.) Nyman	0	I	?							2																			Subspecies of a species classified as WEL
738	73800	1149			Carduus personata (L.) Jacq.	0	M	s							2													2	1
739	73900	1151			Carduus personata subsp. personata	0	I	s							2													2	1					Subspecies of a species classified as WEL
740	74000	26775			Carex acuta agg.	0	A	sh
741	74100	20989	x		Carex acuta L.	0	K	sh													2		1						1
742	74200	7311	x	general	Carex randalpina B. Walln.	0	K	ss													2
743	74300	1155	x		Carex acutiformis Ehrh.	0	S	sh													2		1						2
744	74400	1156	x		Carex alba Scop.	0	S	s																		2				2		3
745	74500	1157	x		Carex appropinquata Schumach.	0	S	mh													2								1
746	74600	1158	x		Carex aquatilis Wahlenb.	0	S	ss													2
747	74700	1159			Carex arenaria agg.	0	A	mh
748	74800	1160	x	high	Carex arenaria L.	0	K	mh																	1	2
749	74900	21007	x		Carex colchica J. Gay	0	K	s																		2
750	75000	1162	x	general	Carex pseudobrizoides Clavaud	0	K	s																							2
751	75100	1163	x		Carex atherodes Spreng.	0	S	es													2
752	75200	1164			Carex atrata agg.	0	A	ss
753	75300	14018	x		Carex atrata L.	0	T	ss				2						1										1
754	75400	20995	o		Carex atrata subsp. aterrima (Hoppe) Čelak.	0	F	es										2										1						Subspecies of a species classified as WEL
755	75500	7094	o		Carex atrata subsp. atrata	0	F	ss				2																						Subspecies of a species classified as WEL
756	75600	1167	x		Carex parviflora Host	0	K	ss				2
757	75700	1169	x		Carex baldensis L.	0	S	es				2
758	75800	27775			Carex beckmanniana Figert	0	S	?
759	75900	7152	x		Carex bigelowii Schwein.	0	M	es																	2
760	76000	33767	o		Carex bigelowii subsp. dacica (Heuff.) T.V. Egorova	0	I	es																	2									Subspecies of a species classified as WEL
761	76100	1172	x		Carex binervis Sm.	0	S	ss																	2
762	76200	1173	x		Carex bohemica Schreb.	0	S	s												2
763	76300	33673			Carex bolina O. Lang	0	S	?
764	76400	1174	x		Carex brachystachys Schrank	0	S	ss														2
765	76500	1176	x	general	Carex brizoides L.	0	S	h																					3	2	2
766	76600	1177	x		Carex buekii Wimm.	0	S	ss													2
767	76700	1178			Carex buxbaumii agg.	0	A	s
768	76800	1179	x		Carex buxbaumii Wahlenb.	0	T	ss										2					2
769	76900	29031	o		Carex buxbaumii subsp. buxbaumii	0	F	ss										2					2											Subspecies of a species classified as WEL
770	77000	1180	x		Carex hartmaniorum A. Cajander	0	K	s										2					2
771	77100	1181			Carex canescens agg.	0	A	h
772	77200	1182	x		Carex brunnescens (Pers.) Poir.	0	T	ss										2							2
773	77300	1183	o		Carex brunnescens subsp. brunnescens	0	F	ss										2											2					Subspecies of a species classified as WEL
774	77400	1184	o		Carex brunnescens subsp. vitilis (Fr.) Kalela	0	F	ex										2											2					Subspecies of a species classified as WEL
775	77500	1185	x		Carex canescens L.	0	K	h										3											2
776	77600	1186	x		Carex capillaris L.	0	M	ss				2						2
777	77700	34070	o		Carex capillaris subsp. capillaris	0	I	ss				2						2																Subspecies of a species classified as WEL
778	77800	1187	x		Carex capitata L.	0	S	ex										2
779	77900	1188	x		Carex caryophyllea Latourr.	0	S	h																1	1	2
780	78000	1189	x		Carex cespitosa L.	0	S	mh													2		1						2
781	78100	1190	x		Carex chordorrhiza L. f.	0	S	s										2
782	78200	6478	x		Carex crawfordii Fernald	N	S	nb													0
783	78300	1191			Carex curvula All.	0	M	ex				2
784	78400	1192			Carex curvula subsp. curvula	0	I	ex				2
785	78500	1194	x		Carex davalliana Sm.	0	S	mh										2
786	78600	1195	x		Carex depauperata With.	0	S	es																						2
787	78700	1196	x		Carex diandra Schrank	0	S	s										2
788	78800	1197	x		Carex digitata L.	0	S	mh																						2		2
789	78900	1198	x		Carex dioica L.	0	S	s										2
790	79000	1200	x		Carex distans L.	0	M	mh	2							2		2					2
791	79100	34206	o		Carex distans subsp. distans	0	I	mh	2							2		2					2											Subspecies of a species classified as WEL
792	79200	1201	x		Carex disticha Huds.	0	S	h													2		1
793	79300	1203	x		Carex echinata Murray	0	S	h										2					1						1
794	79400	1204	x		Carex elata All.	0	M	h													2								1
795	79500	1205	o		Carex elata subsp. elata	0	I	h													2								1					Subspecies of a species classified as WEL
796	79600	1206	o		Carex elata subsp. omskiana (Meinsh.) Jalas	0	I	?										1			2								1					Subspecies of a species classified as WEL
797	79700	1207	x		Carex elongata L.	0	S	h																					2
798	79800	10122			Carex elytroides Fr.	0	S	?
799	79900	1208	x		Carex ericetorum Pollich	0	S	s																	2	2					2	2
800	80000	1209	x		Carex extensa Gooden.	0	S	s	2
801	80100	1212	x		Carex ferruginea Scop.	0	S	s				2
802	80200	1215	x		Carex firma Host	0	S	s				2
803	80300	1216	x		Carex flacca Schreb.	0	M	h										2					2		1	2				1		2
804	80400	1217	o		Carex flacca subsp. flacca	0	I	h										2					2		1	2				1		2		Subspecies of a species classified as WEL
805	80500	1219			Carex flava agg.	0	A	h
806	80600	20011	x		Carex demissa Hornem.	0	K	mh										2
807	80700	1220	x		Carex flava L.	0	K	mh										2					1						2
808	80800	1222	x		Carex lepidocarpa Tausch	0	T	mh										2
809	80900	29679	o		Carex lepidocarpa subsp. lepidocarpa	0	F	mh										2																Subspecies of a species classified as WEL
810	81000	6693	x		Carex viridula Michx.	0	K	mh								1		2	1
811	81100	1227	x		Carex frigida All.	0	S	es										2
812	81200	1229	x		Carex fuliginosa Schkuhr	0	M	es				2
813	81300	14096	o		Carex fuliginosa subsp. fuliginosa	0	I	es				2																						Subspecies of a species classified as WEL
814	81400	1231	x		Carex halleriana Asso	0	M	es																		1	2					2
815	81500	29678	o		Carex halleriana subsp. halleriana	0	I	es																		1	2					2		Subspecies of a species classified as WEL
816	81600	1232	x		Carex heleonastes L. f.	0	S	ss										2
817	81700	1233	x		Carex hirta L.	0	S	sh							1	2	2									1
818	81800	1234	x		Carex hordeistichos Vill.	0	S	ss								2
819	81900	1235			Carex hostiana DC.	0	S	s										2					1
820	82000	1236	x		Carex humilis Leyss.	0	S	mh																		3	1					2
821	82100	14108			Carex involuta (Bab.) Syme	0	S	?
822	82200	1238	x		Carex laevigata Sm.	0	S	ss																					2
823	82300	1239	x		Carex lasiocarpa Ehrh.	0	S	mh										2
824	82400	1240	x		Carex leporina L.	0	S	h								1									2						2
825	82500	1241	x		Carex limosa L.	0	S	s										2
826	82600	14112	x		Carex loliacea L.	0	S	ex
827	82700	1244	x		Carex melanostachya Willd.	0	S	es													2		2
828	82800	1245	x		Carex michelii Host	0	S	es																		2	2
829	82900	1246	x		Carex microglochin Wahlenb.	0	S	ex										2
830	83000	14159			Carex microstachya Ehrh.	0	S	ex
831	83100	1247	x		Carex montana L.	0	S	mh																	1	2	1			1		2
832	83200	1248	x		Carex mucronata All.	0	S	ss				2
833	83300	1249			Carex muricata agg.	0	A	h
834	83400	1250	x		Carex divulsa Stokes	0	K	ss
835	83500	6687	x		Carex muricata L.	0	K	mh							2
836	83600	1252	x		Carex pairae F.W. Schultz	0	K	s							2															2
837	83700	21059	x		Carex polyphylla Kar. & Kir.	0	K	mh							2
838	83800	1253	x		Carex spicata Huds.	0	K	h							2															1
839	83900	21044			Carex myosuroides Vill.	0	S	ss				2
840	84000	1256	x		Carex nigra (L.) Reichard	0	M	h										2
841	84100	6690	o		Carex nigra subsp. alpina (Gaudin) Lemke	0	I	?										2																Subspecies of a species classified as WEL
842	84200	6691	o		Carex nigra subsp. nigra	0	I	h										2																Subspecies of a species classified as WEL
843	84300	1260	x		Carex obtusata Lilj.	0	S	es																		2
844	84400	1263	x		Carex ornithopoda Willd.	0	M	mh				2																				2
845	84500	21051	o		Carex ornithopoda subsp. elongata (Leyb.) F. Vierh.	0	I	?				2																						Subspecies of a species classified as WEL
846	84600	21052	o		Carex ornithopoda subsp. ornithopoda	0	I	mh																								2		Subspecies of a species classified as WEL
847	84700	1264	x		Carex ornithopodioides Hausm.	0	S	ss				2
848	84800	1265	x		Carex pallescens L.	0	S	h															1		2						1
849	84900	35378			Carex pallidula Harmaja	0	S	es
850	85000	1266	x		Carex panicea L.	0	S	h										2					2		1
851	85100	1267	x		Carex paniculata L.	0	M	h													2								2
852	85200	29033	o		Carex paniculata subsp. paniculata	0	I	h													2								2					Subspecies of a species classified as WEL
853	85300	1268	x		Carex pauciflora Lightf.	0	S	s										2
854	85400	14187	x		Carex paupercula Michx.	0	S	ss										2
855	85500	1271	x		Carex pendula Huds.	0	S	mh																					2	1
856	85600	1272	x		Carex pilosa Scop.	0	S	s																						2	2
857	85700	1273	x		Carex pilulifera L.	0	M	h																	2						2
858	85800	29680	o		Carex pilulifera subsp. pilulifera	0	I	h																	2						2			Subspecies of a species classified as WEL
859	85900	1274			Carex praecox agg.	0	A	mh																		2
860	86000	1275			Carex curvata Knaf	0	K	?																		2
861	86100	1276	x		Carex praecox Schreb.	0	K	mh																		2
862	86200	1277	x		Carex pseudocyperus L.	0	S	h													2								1
863	86300	1278	x		Carex pulicaris L.	0	S	s										2					1		1	1
864	86400	1279	x		Carex punctata Gaudin	0	S	es										2
865	86500	1280	x		Carex remota L.	0	S	h														2							2	1	1
866	86600	1282	x		Carex riparia Curtis	0	S	h													2								1
867	86700	1283	x		Carex rostrata Stokes	0	M	h										2			2
868	86800	29681	o		Carex rostrata subsp. rostrata	0	I	h										2			2													Subspecies of a species classified as WEL
869	86900	1284	x		Carex rupestris All.	0	S	es				2
870	87000	1285	x		Carex secalina Wahlenb.	0	S	es	2
871	87100	1288	x		Carex sempervirens Vill.	0	S	s				3														2
872	87200	21073			Carex simpliciuscula Wahlenb.	0	S	es				2
873	87300	30531			Carex strictiformis (Almq.) Kük.	0	S	?
874	87400	1292	x		Carex strigosa Huds.	0	S	mh																					2	1
875	87500	1293	x		Carex supina Wahlenb.	0	S	s																		2
876	87600	1294	x		Carex sylvatica Huds.	0	M	h																					2	3	1	1
877	87700	29682	o		Carex sylvatica subsp. sylvatica	0	I	h																					2	3	1	1		Subspecies of a species classified as WEL
878	87800	1295	x		Carex tomentosa L.	0	S	mh															2		1	1						1
879	87900	1297	x	general	Carex trinervis Degl.	0	S	ss																	2
880	88000	14129			Carex turfosa Fr.	0	S	?
881	88100	1298	x		Carex umbrosa Host	0	M	mh																						2
882	88200	29034	o		Carex umbrosa subsp. umbrosa	0	I	mh																						2				Subspecies of a species classified as WEL
883	88300	1299	x		Carex vaginata Tausch	0	S	es																	2
884	88400	1300	x		Carex vesicaria L.	0	S	h													2
885	88500	1301			Carex vulpina agg.	0	A	h								2					2								1
886	88600	1302	x		Carex otrubae Podp.	0	K	h								2					2								1
887	88700	1303	x		Carex vulpina L.	0	K	mh								2					2
888	88800	1304	x		Carex vulpinoidea Michx.	N	S	nb							0
889	88900	1306	x		Carlina acaulis L.	0	M	s																	2	2
890	89000	1307	o		Carlina acaulis subsp. acaulis	0	I	s																	2									Subspecies of a species classified as WEL
891	89100	27654	o		Carlina acaulis subsp. caulescens (Lam.) Schübl. & G. Martens	0	I	s																	2	3								Subspecies of a species classified as WEL
892	89200	1312			Carlina vulgaris agg.	0	A	h
893	89300	1314			Carlina biebersteinii Hornem.	0	T	s																		1		2				1
894	89400	7132			Carlina biebersteinii subsp. biebersteinii	0	F	?																		1		2				1
895	89500	26822			Carlina biebersteinii subsp. brevibracteata (Andrae) K. Werner	0	F	ss																		2						1
896	89600	1315			Carlina vulgaris L.	0	T	h							2		2								1	2						1
897	89700	21094			Carlina vulgaris subsp. vulgaris	0	F	h							2		2								1	2						1
898	89800	1317			Carpesium cernuum L.	0	S	ex							2
899	89900	1318	x		Carpinus betulus L.	0	S	sh																					1	3	1	2
900	90000	1321	x	general	Carum carvi L.	0	S	h																2
901	90100	1322	x		Carum verticillatum (L.) W.D.J. Koch	0	S	ex															2
902	90200	1323	x		Castanea sativa Mill.	0	S	mh																							2
903	90300	1324			Catabrosa aquatica (L.) P. Beauv.	0	S	s					2
904	90400	1326			Catapodium rigidum (L.) C.E. Hubb.	N	M	nb								0
905	90500	1328			Catapodium rigidum subsp. rigidum	N	I	nb								0
906	90600	1329			Caucalis platycarpos L.	0	M	s						2
907	90700	1331			Caucalis platycarpos subsp. platycarpos	0	I	s						2
908	90800	1333	x		Celtis occidentalis L.	N	S	nb
909	90900	1338			Centaurea calcitrapa L.	N	S	nb							0
910	91000	1344	x		Centaurea cyanus L.	0	S	h						2
911	91100	1346			Centaurea diffusa Lam.	N	S	nb							0
912	91200	24981			Centaurea jacea agg.	0	A	sh
913	91300	21127			Centaurea decipiens Thuill.	0	K	s																2		1
914	91400	15137	x		Centaurea jacea L.	0	K	sh															1	2	1	1
915	91500	21139			Centaurea pannonica (Heuff.) Simonk.	0	K	?															1	1		2	1
916	91600	15138			Centaurea thuillieri J. Duvign. & Lambinon	0	K	s																	2
917	91700	32608			Centaurea timbalii Martrin-Donos	0	K	?
918	91800	1363	x		Centaurea montana L.	0	M	mh																1	1			2		2
919	91900	1365	o		Centaurea montana subsp. montana	0	I	mh																1	1			2		2				Subspecies of a species classified as WEL
920	92000	26577			Centaurea nigra L.	0	M	mh																1	1						2
921	92100	1370			Centaurea nigra subsp. nemoralis (Jord.) Gremli	0	I	mh																1	1						2
922	92200	1371			Centaurea nigra subsp. nigra	0	I	?																	2
923	92300	1372			Centaurea nigrescens Willd.	N	M	nb																0
924	92400	1373			Centaurea nigrescens subsp. nigrescens	N	I	nb																0
925	92500	1376			Centaurea paniculata agg.	0	A	mh
926	92600	29557			Centaurea australis A. Kern.	N	K	nb
927	92700	1381			Centaurea stoebe L.	0	T	mh							2		2									3
928	92800	24914			Centaurea stoebe subsp. stoebe	0	F	mh							2		2									3
929	92900	1383			Centaurea phrygia agg.	0	A	s
930	93000	1384			Centaurea phrygia L.	0	K	ss																2
931	93100	1385			Centaurea pseudophrygia C.A. Mey.	0	K	s																2	1					2
932	93200	10152			Centaurea psammogena Gáyer	0	S	?
933	93300	1390			Centaurea scabiosa L.	0	M	h				1					1							1		2
934	93400	1391			Centaurea scabiosa subsp. alpestris (Hegetschw.) Nyman	0	I	?				2														1
935	93500	1397			Centaurea scabiosa subsp. scabiosa	0	I	h									1							1		2
936	93600	1400			Centaurea solstitialis L.	N	M	nb
937	93700	29683			Centaurea solstitialis subsp. solstitialis	N	I	nb
938	93800	1402			Centaurea triumfettii All.	0	M	es																		2	1
939	93900	33643			Centaurea triumfettii subsp. axillaris (Čelak.) Stef. & T. Georgiev	0	I	es																		2	1
940	94000	21126			Centaurium capitatum (Willd.) Borbás	0	S	es		2
941	94100	35355	x		Centaurium erythraea Rafn	0	M	h								2									2	2	1
942	94200	1407	o		Centaurium erythraea subsp. erythraea	0	I	h								2									2	2	1							Subspecies of a species classified as WEL
943	94300	1409	x		Centaurium littorale (Turner) Gilmour	0	M	s	2
944	94400	32237	o		Centaurium littorale subsp. compressum (Hayne) Kirschner	0	I	ss	2																									Subspecies of a species classified as WEL
945	94500	1410	o		Centaurium littorale subsp. littorale	0	I	s	2																									Subspecies of a species classified as WEL
946	94600	1413	x		Centaurium pulchellum (Sw.) Druce	0	M	mh												2
947	94700	26578	o		Centaurium pulchellum subsp. pulchellum	0	I	mh												2														Subspecies of a species classified as WEL
948	94800	1417			Centranthus ruber (L.) DC.	N	M	nb
949	94900	29684			Centranthus ruber subsp. ruber	N	I	nb
950	95000	1419			Cephalanthera damasonium (Mill.) Druce	0	S	h																						1		2
951	95100	1420			Cephalanthera longifolia (L.) Fritsch	0	S	mh																						2	1	2
952	95200	1421			Cephalanthera rubra (L.) Rich.	0	S	mh																								2
953	95300	6699			Cephalaria gigantea (Ledeb.) Bobrov	N	S	nb
954	95400	1426			Cerastium alpinum L.	0	M	es				2
955	95500	1427			Cerastium alpinum subsp. alpinum	0	I	es				2
956	95600	1428			Cerastium alpinum subsp. lanatum (Lam.) Ces.	0	I	es				2
957	95700	1431			Cerastium arvense L.	0	M	sh									2							1		2
958	95800	1432			Cerastium arvense subsp. arvense	0	I	sh									2							1		2
959	95900	1438			Cerastium brachypetalum Pers.	0	M	mh																		2
960	96000	10155			Cerastium brachypetalum subsp. brachypetalum	0	I	mh																		2
961	96100	1443			Cerastium cerastoides (L.) Britton	0	S	ss				2
962	96200	1446			Cerastium diffusum Pers.	0	S	ss																		2
963	96300	1448			Cerastium dubium (Bastard) Guépin	0	S	ss								2				1
964	96400	1449			Cerastium fontanum agg.	0	A	sh
965	96500	1450			Cerastium fontanum Baumg.	0	T	ss				2
966	96600	25267			Cerastium fontanum subsp. fontanum	0	F	ss				2
967	96700	1451			Cerastium holosteoides Fr.	0	T	sh							1	1	1						1	2	1
968	96800	29922			Cerastium holosteoides subsp. vulgare (Hartm.) Buttler	0	F	sh							1	1	1						1	2	1
969	96900	21194			Cerastium lucorum (Schur) Möschl	0	K	?								2
970	97000	1453			Cerastium glomeratum Thuill.	0	S	h						2
971	97100	1456			Cerastium latifolium L.	0	S	es				2
972	97200	1460			Cerastium pumilum agg.	0	A	h																		2
973	97300	1461			Cerastium glutinosum Fr.	0	K	h																		2
974	97400	1462			Cerastium pumilum Curtis	0	K	s																		2
975	97500	1463			Cerastium semidecandrum L.	0	S	h						1												2
976	97600	6480	x		Cerastium tomentosum L.	N	S	nb
977	97700	1465			Cerastium uniflorum Clairv.	0	S	es				2
978	97800	21221			Ceratocapnos claviculata (L.) Lidén	0	M	mh																							2
979	97900	29685			Ceratocapnos claviculata subsp. claviculata	0	I	mh																							2
980	98000	1466			Ceratocephala falcata (L.) Cramer	0	S	ex						2
981	98100	1468			Ceratophyllum demersum L.	0	S	h													2
982	98200	21225			Ceratophyllum platyacanthum Cham.	0	S	ex
983	98300	1471			Ceratophyllum submersum L.	0	S	mh													2
984	98400	21227			Cerinthe alpina Schult.	0	M	ss							2
985	98500	27656			Cerinthe alpina subsp. alpina	0	I	ss							2
986	98600	1477			Cerinthe minor L.	0	M	s							2
987	98700	1479			Cerinthe minor subsp. minor	0	I	s							2
988	98800	1485			Chaenorhinum minus (L.) Lange	0	M	h			2			1
989	98900	29035			Chaenorhinum minus subsp. minus	0	I	h			2			1
990	99000	1486			Chaerophyllum aromaticum L.	0	S	s							2
991	99100	1487			Chaerophyllum aureum L.	0	S	mh							2
992	99200	1488	x		Chaerophyllum bulbosum L.	0	M	h							2
993	99300	29874	o		Chaerophyllum bulbosum subsp. bulbosum	0	I	h							2																			Subspecies of a species classified as WEL
994	99400	1490			Chaerophyllum hirsutum agg.	0	A	mh
995	99500	1492	x		Chaerophyllum hirsutum L.	0	K	mh							2								2					2	2
996	99600	1493	x		Chaerophyllum villarsii W.D.J. Koch	0	K	ss																				2
997	99700	1494	x		Chaerophyllum temulum L.	0	S	sh							2															1		1
998	99800	1504			Chamaecytisus ratisbonensis (Schaeff.) Rothm.	0	S	s																		1	2				2	3
999	99900	1506	x		Chamaecytisus supinus (L.) Link	0	S	ss																	2	1	2				2	2
1000	100000	1510			Chamorchis alpina (L.) Rich.	0	S	ss				2
1001	100100	1513	x		Chelidonium majus L.	0	S	sh							2
1002	100200	1514			Chenopodium album agg.	0	A	sh
1003	100300	1515	x		Chenopodium album L.	0	K	sh						2	1
1004	100400	1516	x		Chenopodium opulifolium W.D.J. Koch & Ziz	0	K	s						2
1005	100500	14209			Chenopodium pedunculare Bertol.	0	K	?
1006	100600	21261			Chenopodium striatiforme Murr	0	K	?						2
1007	100700	1517	x		Chenopodium strictum Roth	N	T	nb						0
1008	100800	6481	n		Chenopodium strictum subsp. strictum	N	F	nb						0
1009	100900	1518	x		Chenopodium suecicum Murr	0	K	?						2
1010	101000	1521	x		Chenopodium bonus-henricus L.	0	S	mh							2
1011	101100	1524	x		Chenopodium ficifolium Sm.	0	M	h					2	2
1012	101200	29899	o		Chenopodium ficifolium subsp. ficifolium	0	I	h					2	2																				Subspecies of a species classified as WEL
1013	101300	1525	x		Chenopodium foliosum Asch.	N	S	nb
1014	101400	1526	x		Chenopodium glaucum L.	0	S	h	1				2	1
1015	101500	1527	x		Chenopodium hybridum L.	0	S	h						2
1016	101600	31888			Chenopodium lobodontum H. Scholz	N	S	nb
1017	101700	1528	x		Chenopodium murale L.	0	S	s						2
1018	101800	1529	x		Chenopodium polyspermum L.	0	S	sh					2	2
1019	101900	1531			Chenopodium rubrum agg.	0	A	h
1020	102000	21269	x		Chenopodium chenopodioides (L.) Aellen	0	K	ss	2
1021	102100	1533	x		Chenopodium rubrum L.	0	K	h	1				2	1
1022	102200	1535	x		Chenopodium urbicum L.	0	S	ss						2
1023	102300	1536	x		Chenopodium vulvaria L.	0	S	s						2
1024	102400	1537			Chimaphila umbellata (L.) W.P.C. Barton	0	S	s																							2
1025	102500	27514			Chlorocrepis staticifolia (All.) Griseb.	0	S	s				2
1026	102600	1538	x		Chondrilla chondrilloides (Ard.) H. Karst.	0	S	es				2
1027	102700	1539	x		Chondrilla juncea L.	0	S	mh								1	2
1028	102800	1544			Chrysosplenium alternifolium L.	0	S	h														2							2
1029	102900	1545			Chrysosplenium oppositifolium L.	0	S	mh														2							2
1030	103000	1546			Cicendia filiformis (L.) Delarbre	0	S	ss												2
1031	103100	1547			Cicerbita alpina (L.) Wallr.	0	S	s																				3		2
1032	103200	1548			Cicerbita macrophylla (Willd.) Wallr.	N	M	nb							0
1033	103300	7319			Cicerbita macrophylla subsp. uralensis (Rouy) P.D. Sell	N	I	nb							0
1034	103400	1549			Cicerbita plumieri (L.) Kirschl.	0	S	es																				2
1035	103500	1550	x		Cichorium intybus L.	0	M	h							2
1036	103600	34034	o		Cichorium intybus var. intybus	0	I	h							2																			Variety of a species classified as WEL
1037	103700	1551			Cicuta virosa L.	0	S	mh										2			2								1
1038	103800	1553			Circaea alpina L.	0	S	mh																					3	2
1039	103900	1554			Circaea intermedia Ehrh.	0	S	mh																					2	2
1040	104000	1555			Circaea lutetiana L.	0	S	h							1														2	2
1041	104100	1556	x		Cirsium acaulon (L.) Scop.	0	M	h																1	1	2
1042	104200	29036	o		Cirsium acaulon subsp. acaulon	0	I	h																1	1	2								Subspecies of a species classified as WEL
1043	104300	1557	x		Cirsium arvense (L.) Scop.	0	S	sh						2	2		1
1044	104400	1559	x		Cirsium canum (L.) All.	0	S	ss															2
1045	104500	1562	x		Cirsium dissectum (L.) Hill	0	S	ss															2
1046	104600	1563	x		Cirsium eriophorum (L.) Scop.	0	M	mh							2
1047	104700	1565	o		Cirsium eriophorum subsp. eriophorum	0	I	mh							2																			Subspecies of a species classified as WEL
1048	104800	1569	x		Cirsium heterophyllum (L.) Hill	0	S	s															3	2				2
1049	104900	1573	x		Cirsium oleraceum (L.) Scop.	0	S	sh															3						2
1050	105000	1574	x		Cirsium palustre (L.) Scop.	0	S	sh							2			2					3						2
1051	105100	1576	x		Cirsium rivulare (Jacq.) All.	0	S	s															2
1052	105200	1577	x		Cirsium spinosissimum (L.) Scop.	0	M	s							2
1053	105300	29037	o		Cirsium spinosissimum subsp. spinosissimum	0	I	s							2																			Subspecies of a species classified as WEL
1054	105400	1578	x		Cirsium tuberosum (L.) All.	0	S	s															2			1
1055	105500	1579	x		Cirsium vulgare (Savi) Ten.	0	M	sh							2
1056	105600	29875	o		Cirsium vulgare subsp. vulgare	0	I	sh							2																			Subspecies of a species classified as WEL
1057	105700	1584			Cladium mariscus (L.) Pohl	0	S	s										2			3
1058	105800	1585			Claytonia perfoliata Willd.	N	M	nb						0
1059	105900	32113			Claytonia perfoliata subsp. perfoliata	N	I	nb						0
1060	106000	1587	x		Clematis alpina (L.) Mill.	0	M	ss																				2			2
1061	106100	27657	o		Clematis alpina subsp. alpina	0	I	ss																				2			2			Subspecies of a species classified as WEL
1062	106200	1590	x		Clematis recta L.	0	S	s																			2
1063	106300	1591	x		Clematis vitalba L.	0	S	h																					2	2
1064	106400	1593	x		Clinopodium vulgare L.	0	M	h																			2	2		1		1
1065	106500	1595	o		Clinopodium vulgare subsp. vulgare	0	I	h																			2	2		1		1		Subspecies of a species classified as WEL
1066	106600	1599	x	general	Cochlearia anglica L.	0	S	s	2
1067	106700	1600	x		Cochlearia danica L.	0	S	mh	2
1068	106800	1601			Cochlearia officinalis agg.	0	A	s
1069	106900	6725	x		Cochlearia bavarica Vogt	0	K	ss														2
1070	107000	1603	x		Cochlearia officinalis L.	0	T	ss	2
1071	107100	15160	o		Cochlearia officinalis subsp. officinalis	0	F	ss	2																									Subspecies of a species classified as WEL
1072	107200	1604	x		Cochlearia pyrenaica DC.	0	T	ss														2
1073	107300	13704	o		Cochlearia pyrenaica subsp. pyrenaica	0	F	ss														2												Subspecies of a species classified as WEL
1074	107400	1607			Coeloglossum viride (L.) Hartm.	0	M	s																	2	2
1075	107500	7162			Coeloglossum viride subsp. viride	0	I	s																	2	2
1076	107600	26502			Coincya monensis (L.) Greuter & Burdet	0	M	s			1			2	2		1									1
1077	107700	7321			Coincya monensis subsp. cheiranthos (Vill.) Aedo et al.	0	I	s			1			2	2		1									1
1078	107800	1610	x		Colchicum autumnale L.	0	S	h															2	1					2	1
1079	107900	1614			Coleanthus subtilis (Tratt.) Roem. & Schult.	0	S	ss												2
1080	108000	1615			Collomia grandiflora Lindl.	N	S	nb						0
1081	108100	1616	x		Colutea arborescens L.	0	M	mh																								2
1082	108200	1617	o		Colutea arborescens subsp. arborescens	0	I	mh																								2		Subspecies of a species classified as WEL
1083	108300	21352	x		Comarum palustre L.	0	S	h										2
1084	108400	21353			Comastoma tenellum (Rottb.) Toyok.	0	S	es				2
1085	108500	1621	x		Conium maculatum L.	0	S	h							2
1086	108600	1622			Conopodium majus (Gouan) Loret	0	S	ss																2
1087	108700	1624	x		Conringia orientalis (L.) Dumort.	0	S	ss						2
1088	108800	1625	x		Consolida ajacis (L.) Schur	N	S	nb
1089	108900	21356	x		Consolida hispanica (Costa) Greuter & Burdet	N	S	nb						0
1090	109000	1627	x		Consolida regalis Gray	0	M	mh						2
1091	109100	1629	o		Consolida regalis subsp. regalis	0	I	mh						2																				Subspecies of a species classified as WEL
1092	109200	1630	x		Convallaria majalis L.	0	S	sh																	1			2		2	2	2
1093	109300	1632	x		Convolvulus arvensis L.	0	S	sh			1			2	2	2	3
1094	109400	1639			Corallorhiza trifida Châtel.	0	S	s										1											2	2	2
1095	109500	1644	x		Corispermum leptopterum (Asch. & Graebn.) Iljin	N	S	nb						0
1096	109600	1645	x		Corispermum marschallii Steven	N	S	nb						0
1097	109700	1649	x		Cornus mas L.	0	S	mh																								2
1098	109800	1650	x		Cornus sanguinea L.	0	M	h																					2	2		3
1099	109900	21376	o		Cornus sanguinea subsp. hungarica (Kárpáti) Soó	0	I	?																										Subspecies of a species classified as WEL
1100	110000	7178	o		Cornus sanguinea subsp. sanguinea	0	I	h																					2	2		3		Subspecies of a species classified as WEL
1101	110100	1651	x		Cornus sericea L.	N	S	nb																					0
1102	110200	1652	x		Cornus suecica L.	0	S	es																	2
1103	110300	1653	x		Coronilla coronata L.	0	S	s																			2
1104	110400	1661	x		Coronilla vaginalis Lam.	0	S	s				2														2						2
1105	110500	1665			Corrigiola litoralis L.	0	M	s					2			1
1106	110600	21384			Corrigiola litoralis subsp. litoralis	0	I	s					2			1
1107	110700	1669	x		Corydalis cava (L.) Schweigg. & Körte	0	M	h						1															2	3
1108	110800	29686	o		Corydalis cava subsp. cava	0	I	h						1															2	3				Subspecies of a species classified as WEL
1109	110900	1671	x		Corydalis intermedia (L.) Mérat	0	S	mh																						2
1110	111000	1674	x		Corydalis pumila (Host) Rchb.	0	S	s																						2
1111	111100	1675	x		Corydalis solida (L.) Clairv.	0	M	mh							1												1			2		2
1112	111200	15162	o		Corydalis solida subsp. solida	0	I	mh							1												1			2		2		Subspecies of a species classified as WEL
1113	111300	1676	x		Corylus avellana L.	0	S	sh																					2	3		2
1114	111400	1679	x		Corynephorus canescens (L.) P. Beauv.	0	S	h																		2
1115	111500	1681	x		Cotinus coggygria Scop.	N	S	nb																								0
1116	111600	10201			Cotoneaster acutifolius Turcz.	N	S	nb
1117	111700	33066			Cotoneaster ambiguus Rehder & E.H. Wilson	N	S	nb
1118	111800	10204			Cotoneaster dielsianus E. Pritz.	N	S	nb
1119	111900	10205			Cotoneaster divaricatus Rehder & E.H. Wilson	N	S	nb
1120	112000	1683	x		Cotoneaster integerrimus Medik.	0	S	mh																								2
1121	112100	10208			Cotoneaster moupinensis Franch.	N	S	nb
1122	112200	1687	x		Cotoneaster tomentosus (Aiton) Lindl.	0	S	s																								2
1123	112300	1688	x		Cotula coronopifolia L.	N	S	nb
1124	112400	1689	x		Crambe maritima L.	0	S	ss	2
1125	112500	1691			Crassula aquatica (L.) Schönland	0	S	ex											2
1126	112600	6731			Crassula helmsii (Kirk) Cockayne	N	S	nb													0
1127	112700	1692			Crassula tillaea Lest.-Garl.	0	S	es								2
1128	112750	6733			Crataegus calycina Peterm.	0	S	?
1129	112760	11511			Crataegus domicensis Hrabětová	0	S	?
1130	112770	11546			Crataegus dunensis Cinovskis	0	S	?
1131	112780	1701	x	general	Crataegus laevigata (Poir.) DC.	0	S	sh																						2
1132	112790	1699			Crataegus lindmanii Hrabětová	0	S	s																						2		2
1133	112800	1705			Crataegus macrocarpa Hegetschw.	0	S	mh																						2
1134	112810	50021			Crataegus media Bechst.	0	S	?																						2
1135	112820	1707	x		Crataegus monogyna Jacq.	0	S	h																						2		2
1136	112830	29559	x		Crataegus rhipidophylla Gand.	0	S	ss																						2		2
1137	112840	11504			Crataegus subsphaerica Gand.	0	S	?
1138	113800	1712			Crepis alpestris (Jacq.) Tausch	0	S	s				1														2	1					2
1139	113900	1713			Crepis aurea (L.) Cass.	0	M	s							1									2	1
1140	114000	27659			Crepis aurea subsp. aurea	0	I	s							1									2	1
1141	114100	1714	x		Crepis biennis L.	0	S	h							1									2
1142	114200	1716			Crepis capillaris (L.) Wallr.	0	S	sh						1	2		2							2		1
1143	114300	1718			Crepis conyzifolia (Gouan) A. Kern.	0	S	ss																	2
1144	114400	1720			Crepis foetida L.	0	M	s						1	2
1145	114500	29687			Crepis foetida subsp. foetida	0	I	s						1	2
1146	114600	26581			Crepis jacquinii Tausch	0	M	ss				2
1147	114700	21412			Crepis jacquinii subsp. kerneri (Rech. f.) Merxm.	0	I	ss				2
1148	114800	1728			Crepis mollis (Jacq.) Asch.	0	M	mh														1	1	2	1
1149	114900	26956			Crepis mollis subsp. mollis	0	I	mh														1	1	2	1
1150	115000	6734			Crepis mollis subsp. succisifolia (All.) Dostál	0	I	?
1151	115100	1731			Crepis paludosa (L.) Moench	0	S	h														1	2					1	2
1152	115200	1735			Crepis pontana (L.) Dalla Torre	0	S	ss				2
1153	115300	1736			Crepis praemorsa (L.) Walther	0	S	s																		1	2					2
1154	115400	1737			Crepis pulchra L.	0	S	s						2
1155	115500	1739			Crepis pyrenaica (L.) Greuter	0	S	ss																				2
1156	115600	1745			Crepis setosa Haller f.	N	S	nb						0
1157	115700	1748			Crepis tectorum L.	0	M	h						2
1158	115800	29688			Crepis tectorum subsp. tectorum	0	I	h						2
1159	115900	1749			Crepis terglouensis (Hacq.) A. Kern.	0	S	ss				2
1160	116000	7140			Crepis vesicaria L.	0	M	mh						2
1161	116100	21418			Crepis vesicaria subsp. taraxacifolia (Thuill.) Thell.	0	I	mh						2
1162	116200	32252			Crithmum maritimum L.	0	S	es	2
1163	116300	1757	x		Crocus albiflorus Kit.	0	S	s																2	1
1164	116400	1764			Crocus tommasinianus Herb.	N	S	mh
1165	116500	26500	x		Crocus vernus (L.) Hill	N	S	mh																0
1166	116600	1766			Cruciata laevipes Opiz	0	S	h							2									1
1167	116700	33636			Cruciata verna (Scop.) Gutermann & Ehrend.	N	S	nb																						0
1168	116800	1770			Cryptogramma crispa (L.) Hook.	0	S	es			2
1169	116900	1776			Cuscuta campestris Yunck.	N	S	nb						0
1170	117000	1778			Cuscuta epilinum Weihe	0	S	ex						2
1171	117100	1781			Cuscuta epithymum (L.) L.	0	M	mh																	2	2	1
1172	117200	1782			Cuscuta epithymum subsp. epithymum	0	I	mh																	2	2	1
1173	117300	1786			Cuscuta europaea L.	0	S	h							2
1174	117400	1787			Cuscuta gronovii Schult.	N	S	nb							0
1175	117500	1788			Cuscuta lupuliformis Krock.	0	S	s							2
1176	117600	1791	x		Cyclamen purpurascens Mill.	0	S	ss																						2
1177	117700	1795	x		Cymbalaria muralis G. Gaertn. et al.	N	M	nb			0
1178	117800	29690	n		Cymbalaria muralis subsp. muralis	N	I	nb			0
1179	117900	1800	x		Cynodon dactylon (L.) Pers.	N	S	nb								0	0
1180	118000	1803	x		Cynoglossum germanicum Jacq.	0	M	s							2
1181	118100	29691	o		Cynoglossum germanicum subsp. germanicum	0	I	s							2																			Subspecies of a species classified as WEL
1182	118200	1805	x		Cynoglossum officinale L.	0	S	mh							2		1
1183	118300	1806	x		Cynosurus cristatus L.	0	S	h																2		1
1184	118400	26584	x		Cyperus esculentus L.	N	S	nb						0	0
1185	118500	1811	x		Cyperus flavescens L.	0	S	ss												2
1186	118600	1812	x		Cyperus fuscus L.	0	S	mh												2
1187	118700	20012	x		Cyperus longus L.	0	M	es													2
1188	118800	20013	o		Cyperus longus subsp. badius (Desf.) Bonnier & Layens	0	I	ex													2													Subspecies of a species classified as WEL
1189	118900	21472	o		Cyperus longus subsp. longus	0	I	es													2													Subspecies of a species classified as WEL
1190	119000	1819	x		Cyperus michelianus (L.) Link	0	S	es												2
1191	119100	1824	x		Cypripedium calceolus L.	0	S	s																						2		2
1192	119200	1825			Cystopteris fragilis agg.	0	A	ss
1193	119300	21473			Cystopteris alpina (Lam.) Desv.	0	K	ss				2
1194	119400	1826			Cystopteris dickieana R. Sim	0	K	es			2
1195	119500	1827			Cystopteris fragilis (L.) Bernh.	0	K	mh			2																			1
1196	119600	1829			Cystopteris montana (Lam.) Desv.	0	S	ss				2																			2
1197	119700	1830			Cystopteris sudetica A. Braun & Milde	0	S	es			2
1198	119800	21483	x		Cytisus nigricans L.	0	M	s																	1						2	2
1199	119900	34130	o		Cytisus nigricans subsp. nigricans	0	I	s																	1						2	2		Subspecies of a species classified as WEL
1200	120000	1837	x		Cytisus scoparius (L.) Link	0	M	h		1																				2	3	2
1201	120100	1838	o		Cytisus scoparius subsp. maritimus (Rouy) Heywood	0	I	?		2																								Subspecies of a species classified as WEL
1202	120200	1839	o		Cytisus scoparius subsp. scoparius	0	I	h																						2	3	2		Subspecies of a species classified as WEL
1203	120300	1842			Dactylis glomerata agg.	0	A	sh
1204	120400	1843	x	high	Dactylis glomerata L.	0	T	sh							2		2						2	3		1	1	2	1	2	1
1205	120500	1844	o	high	Dactylis glomerata subsp. glomerata	0	F	sh							2		2						2	3		1	1	2	1	1	1			Subspecies of a species classified as WEL
1206	120600	26368	o	high	Dactylis glomerata subsp. slovenica (Domin) Domin	0	F	?																2										Subspecies of a species classified as WEL
1207	120700	1846	x		Dactylis polygama Horv.	0	K	mh																						2
1208	120800	1847			Dactylorhiza incarnata agg.	0	A	mh
1209	120900	1849	x		Dactylorhiza incarnata (L.) Soó	0	K	mh										3					2
1210	121000	20025			Dactylorhiza ochroleuca (Boll) Holub	0	K	ss										2
1211	121100	1852			Dactylorhiza maculata agg.	0	A	h
1212	121200	1853	x		Dactylorhiza fuchsii (Druce) Soó	0	K	mh										2					2		2			2			1
1213	121300	1857	x		Dactylorhiza maculata (L.) Soó	0	K	mh										2					2		2						1
1214	121400	1861			Dactylorhiza majalis agg.	0	A	mh
1215	121500	13784	x		Dactylorhiza curvifolia (Nyl.) Czerep.	0	K	es										2
1216	121600	7163	x		Dactylorhiza lapponica (Hartm.) Soó	0	K	ss
1217	121700	1862	x		Dactylorhiza majalis (Rchb.) P.F. Hunt & Summerh.	0	K	mh										2					2
1218	121800	1867	x		Dactylorhiza praetermissa (Druce) Soó	0	K	ss										2					2
1219	121900	13782	x		Dactylorhiza ruthei (R. Ruthe) Soó	0	K	es
1220	122000	1870	x		Dactylorhiza sphagnicola (Höppner) Soó	0	K	ss										2
1221	122100	1871	x		Dactylorhiza traunsteineri (Saut.) Soó	0	K	ss										2
1222	122200	35265			Dactylorhiza vosagiaca (Kreutz & P. Wolff) P. Wolff	0	K	es
1223	122300	1872	x		Dactylorhiza sambucina (L.) Soó	0	S	ss																	1	2
1224	122400	1873	x		Danthonia alpina Vest	0	S	es																		2
1225	122500	1874	x		Danthonia decumbens (L.) DC.	0	M	h															1	1	3	2
1226	122600	6749	o		Danthonia decumbens subsp. decipiens O. Schwarz & Bässler	0	I	?																										Subspecies of a species classified as WEL
1227	122700	1876	o		Danthonia decumbens subsp. decumbens	0	I	h															1	1	3	2								Subspecies of a species classified as WEL
1228	122800	1879	x		Daphne cneorum L.	0	S	ss																	2	2						3
1229	122900	1880	x		Daphne laureola L.	0	M	es																						2		2
1230	123000	29693	o		Daphne laureola subsp. laureola	0	I	es																						2		2		Subspecies of a species classified as WEL
1231	123100	1881	x		Daphne mezereum L.	0	S	h																				2	2	3		1
1232	123200	1883	x		Daphne striata Tratt.	0	S	s																				2
1233	123300	1885	x		Datura stramonium L.	N	S	nb						0
1234	123400	1886	x	high	Daucus carota L.	0	M	sh							2		2							2
1235	123500	6753	x	high	Daucus carota subsp. carota	0	I	sh							2		2							2
1236	123600	1903			Deschampsia cespitosa agg.	0	A	sh
1237	123700	1904	x		Deschampsia cespitosa (L.) P. Beauv.	0	T	sh										1					3	2				2	2	2	1
1238	123800	26586	o		Deschampsia cespitosa subsp. cespitosa	0	F	sh										1					3	2				2	2	2	1			Subspecies of a species classified as WEL
1239	123900	6552	o		Deschampsia cespitosa subsp. parviflora (Thuill.) Dumort.	0	F	?																										Subspecies of a species classified as WEL
1240	124000	21519	x		Deschampsia rhenana Gremli	0	K	es											2
1241	124100	1906	x	general	Deschampsia wibeliana (Sond.) Parl.	0	K	ss													2
1242	124200	20725	x		Deschampsia flexuosa (L.) Trin.	0	S	sh																	2			2			2
1243	124300	1907	x		Deschampsia media (Gouan) Roem. & Schult.	0	S	es								2							1
1244	124400	1908	x	general	Deschampsia setacea (Huds.) Hack.	0	S	es											2
1245	124500	1909	x		Descurainia sophia (L.) Prantl	0	S	h						2
1246	124600	6755	x		Dianthus arenarius L.	0	M	es																		2
1247	124700	1911	o		Dianthus arenarius subsp. borussicus F. Vierh.	0	I	es																		2								Subspecies of a species classified as WEL
1248	124800	1912	x		Dianthus armeria L.	0	M	mh																		1				1	2
1249	124900	1913	o		Dianthus armeria subsp. armeria	0	I	mh																		1				1	2			Subspecies of a species classified as WEL
1250	125000	1916			Dianthus carthusianorum agg.	0	A	h
1251	125100	1917	x		Dianthus carthusianorum L.	0	T	h																		2	1
1252	125200	21525	o		Dianthus carthusianorum subsp. carthusianorum	0	F	h																		2	1							Subspecies of a species classified as WEL
1253	125300	30773			Dianthus giganteus d'Urv.	N	K	ss
1254	125400	1926	x		Dianthus deltoides L.	0	M	h																	2	2
1255	125500	21528	o		Dianthus deltoides subsp. deltoides	0	I	h																	2	2								Subspecies of a species classified as WEL
1256	125600	1934	x		Dianthus gratianopolitanus Vill.	0	S	s																		2
1257	125700	1949	x		Dianthus superbus L.	0	M	mh				1											2
1258	125800	1950	o		Dianthus superbus subsp. alpestris (R. Uechtr.) Čelak.	0	I	es				2																						Subspecies of a species classified as WEL
1259	125900	1952	o		Dianthus superbus subsp. superbus	0	I	mh															2											Subspecies of a species classified as WEL
1260	126000	21536	x		Dianthus sylvaticus Willd.	0	S	s																1	2	1
1261	126100	1953	x		Dianthus sylvestris Wulfen	0	M	es																		2
1262	126200	1955	o		Dianthus sylvestris subsp. sylvestris	0	I	es																		2								Subspecies of a species classified as WEL
1263	126300	33649	x		Dichoropetalum carvifolia (Vill.) Pimenov & Kljuykov	0	S	s																2			2
1264	126400	1958	x		Dictamnus albus L.	0	M	s																			2					1
1265	126500	34036	o		Dictamnus albus subsp. albus	0	I	s																			2					1		Subspecies of a species classified as WEL
1266	126600	1960	x		Digitalis grandiflora Mill.	0	S	mh							2												1	2
1267	126700	1963	x		Digitalis lutea L.	0	M	s							2												1
1268	126800	29694	o		Digitalis lutea subsp. lutea	0	I	s							2												1							Subspecies of a species classified as WEL
1269	126900	1964	x		Digitalis purpurea L.	0	M	h							2																2
1270	127000	29041	o		Digitalis purpurea subsp. purpurea	0	I	h							2																2			Subspecies of a species classified as WEL
1271	127100	1966	x		Digitaria ischaemum (Schreb.) Muhl.	0	S	h						2		1
1272	127200	1967	x		Digitaria sanguinalis (L.) Scop.	0	M	mh						2		1
1273	127300	1968	o		Digitaria sanguinalis subsp. pectiniformis Henrard	0	I	?																										Subspecies of a species classified as WEL
1274	127400	1969	o		Digitaria sanguinalis subsp. sanguinalis	0	I	mh						2		1
1275	127500	32177	x		Dioscorea communis (L.) Caddick & Wilkin	0	S	s																						2
1276	127600	20015			Diphasiastrum complanatum agg.	0	A	s
1277	127700	20017			Diphasiastrum alpinum (L.) Holub	0	K	s																	2
1278	127800	20016			Diphasiastrum complanatum (L.) Holub	0	K	s																							2
1279	127900	20018			Diphasiastrum issleri (Rouy) Holub	0	K	ss																	2
1280	128000	11720			Diphasiastrum oellgaardii Stoor et al.	0	K	es
1281	128100	20019			Diphasiastrum tristachyum (Pursh) Holub	0	K	s																	2						2
1282	128200	20020			Diphasiastrum zeilleri (Rouy) Holub	0	K	s																							2
1283	128300	1977	x		Diplotaxis muralis (L.) DC.	N	S	nb						0
1284	128400	1978	x		Diplotaxis tenuifolia (L.) DC.	N	S	nb							0		0
1285	128500	1979	x		Diplotaxis viminea (L.) DC.	N	S	nb						0
1286	128600	1980	x		Dipsacus fullonum L.	0	S	h							2
1287	128700	1981	x		Dipsacus laciniatus L.	0	S	ss							2
1288	128800	1982	x		Dipsacus pilosus L.	0	S	mh							2
1289	128900	1983	x		Dipsacus strigosus Roem. & Schult.	N	S	nb							0
1290	129000	21566			Dittrichia graveolens (L.) Greuter	N	S	nb						0
1291	129100	1984			Doronicum austriacum Jacq.	0	S	ss																				2
1292	129200	1991	x		Doronicum columnae Ten.	0	S	es				2																2
1293	129300	1989			Doronicum glaciale (Wulfen) Nyman	0	M	es				2
1294	129400	29042			Doronicum glaciale subsp. glaciale	0	I	es				2
1295	129500	1992			Doronicum grandiflorum Lam.	0	S	ss				2
1296	129600	1995			Doronicum pardalianches L.	0	S	s																						2
1297	129700	1998			Dorycnium germanicum (Gremli) Rikli	0	S	ss																		2						2
1298	129800	1996			Dorycnium hirsutum (L.) Ser.	N	S	nb
1299	129900	2001	x		Draba aizoides L.	0	M	s			2	2
1300	130000	27660	o		Draba aizoides subsp. aizoides	0	I	s			2	2																						Subspecies of a species classified as WEL
1301	130100	2006			Draba dubia Suter	0	S	es				2
1302	130200	2007			Draba fladnizensis Wulfen	0	S	es				2
1303	130300	26157			Draba incana L.	0	S	es				2
1304	130400	2014			Draba muralis L.	0	S	mh							2		1									2
1305	130500	2015			Draba nemorosa L.	N	S	nb						0
1306	130600	2018			Draba sauteri Hoppe	0	S	es				2
1307	130700	2019			Draba siliquosa M. Bieb.	0	S	es				2
1308	130800	2021			Draba tomentosa Clairv.	0	S	ss				2
1309	130900	32167			Draba verna agg.	0	A	sh						2												2
1310	131000	21561			Draba boerhaavii (H.C. Hall) Raus	0	K	?																		2
1311	131100	21583			Draba praecox Steven	0	K	?																		2
1312	131200	32168			Draba verna L.	0	K	sh						2												2
1313	131300	2023	x		Dracocephalum ruyschiana L.	0	S	ex																			2
1314	131400	2025	x		Drosera anglica Huds.	0	S	s										2
1315	131500	2026	x		Drosera intermedia Hayne	0	S	mh										2
1316	131600	2028	x		Drosera rotundifolia L.	0	S	mh										2							1
1317	131700	2029	x		Dryas octopetala L.	0	M	s				2
1318	131800	14984	o		Dryas octopetala subsp. octopetala	0	I	s				2																						Subspecies of a species classified as WEL
1319	131900	32198	x		Drymocallis rupestris (L.) Soják	0	S	s			1															2	2
1320	132000	2030			Dryopteris carthusiana agg.	0	A	sh
1321	132100	2032	x		Dryopteris carthusiana (Vill.) H.P. Fuchs	0	K	sh										1										2	2	2	2
1322	132200	2033	x		Dryopteris dilatata (Hoffm.) A. Gray	0	K	sh																				2		2	2
1323	132300	33638	x		Dryopteris expansa (C. Presl) Fraser-Jenk. & Jermy	0	K	s																							2
1324	132400	2034	x		Dryopteris cristata (L.) A. Gray	0	S	mh										2											2
1325	132500	2035			Dryopteris filix-mas agg.	0	A	sh
1326	132600	33640	x		Dryopteris affinis (Lowe) Fraser-Jenk.	0	T	mh																						2
1327	132700	6758	o		Dryopteris affinis subsp. affinis	0	F	?																						2				Subspecies of a species classified as WEL
1328	132800	29560	o		Dryopteris affinis subsp. punctata (Fraser-Jenk.) Fraser-Jenk.	0	F	?																						2				Subspecies of a species classified as WEL
1329	132900	21594			Dryopteris borreri (Newman) Tavel	0	K	s																						2
1330	133000	12630			Dryopteris cambrensis (Fraser-Jenk.) Beitel & W.R. Buck	0	T	ss			2																			2
1331	133100	29561			Dryopteris cambrensis subsp. cambrensis	0	F	?			2																			2
1332	133200	29562			Dryopteris cambrensis subsp. insubrica (Fraser-Jenk.) Fraser-Jenk.	0	F	?			2
1333	133300	33109			Dryopteris lacunosa S. Jess. et al.	0	K	?																						2
1334	133400	29565			Dryopteris pseudodisjuncta (Fraser-Jenk.) Fraser-Jenk.	0	K	s
1335	133500	2037	x		Dryopteris filix-mas (L.) Schott	0	K	sh			1																	2	2	3	1
1336	133600	33639	x		Dryopteris oreades Fomin	0	K	es																							2
1337	133700	2039	x		Dryopteris remota (Döll) Druce	0	K	s																						2	2
1338	133800	2041	x		Dryopteris villarii (Bellardi) Woyn.	0	S	s				2
1339	133900	32119	x		Dysphania botrys (L.) Mosyakin & Clemants	N	S	nb						0
1340	134000	32118	x		Dysphania pumilio (R. Br.) Mosyakin & Clemants	N	S	nb						0
1341	134100	2050	x		Echinochloa crus-galli (L.) P. Beauv.	0	M	h					2	3						1
1342	134200	29695	o		Echinochloa crus-galli subsp. crus-galli	0	I	h					2	3						1														Subspecies of a species classified as WEL
1343	134300	6763	x		Echinochloa muricata (P. Beauv.) Fernald	N	S	nb
1344	134400	2055			Echinocystis lobata (Michx.) Torr. & A. Gray	N	S	nb							0
1345	134500	2057	x		Echinops bannaticus Schrad.	N	S	nb							0
1346	134600	2058	x		Echinops exaltatus Schrad.	N	S	nb							0
1347	134700	2062	x		Echinops sphaerocephalus L.	N	M	nb							0
1348	134800	29696	n		Echinops sphaerocephalus subsp. sphaerocephalus	N	I	nb							0
1349	134900	2067	x		Echium vulgare L.	0	S	sh							2		2									2
1350	135000	2070			Egeria densa Planch.	N	S	nb
1351	135100	2071			Elaeagnus angustifolia L.	N	S	nb
1352	135200	2073			Elatine alsinastrum L.	0	S	ss												2
1353	135300	2075			Elatine hexandra (Lapierre) DC.	0	S	s											2	2
1354	135400	2077			Elatine hydropiper L.	0	S	s											2	2
1355	135500	21613			Elatine orthosperma Düben	0	S	?
1356	135600	2078			Elatine triandra Schkuhr	0	S	s											2	2
1357	135700	2079	x		Eleocharis acicularis (L.) Roem. & Schult.	0	S	mh											3	2
1358	135800	2083	x		Eleocharis multicaulis (Sm.) Desv.	0	S	s										2	2
1359	135900	2086	x		Eleocharis ovata (Roth) Roem. & Schult.	0	S	s												2
1360	136000	2087			Eleocharis palustris agg.	0	A	h
1361	136100	2088	x		Eleocharis mamillata Lindb. f.	0	T	s										2	2
1362	136200	2089	x		Eleocharis mamillata subsp. austriaca (Hayek) Strandh.	0	F	s											2
1363	136300	2090	x		Eleocharis mamillata subsp. mamillata	0	F	s										2	2
1364	136400	2091	x		Eleocharis palustris (L.) Roem. & Schult.	0	K	mh													2
1365	136500	2094	x		Eleocharis uniglumis (Link) Schult.	0	T	mh								2		2			2
1366	136600	34360	o		Eleocharis uniglumis subsp. uniglumis	0	F	mh								2		2			2													Subspecies of a species classified as WEL
1367	136700	21622			Eleocharis vulgaris Á. Löve & D. Löve	0	K	mh													2
1368	136800	2095	x		Eleocharis parvula (Roem. & Schult.) Bluff et al.	0	S	ss	2
1369	136900	2096	x		Eleocharis quinqueflora (Hartmann) O. Schwarz	0	S	s										2
1370	137000	7329			Elodea callitrichoides (Rich.) Casp.	N	S	nb													0
1371	137100	2098			Elodea canadensis Michx.	N	S	nb													0
1372	137200	2099			Elodea nuttallii (Planch.) H. St. John	N	S	nb													0
1373	137300	29563			Elyleymus bergrothii (H. Lindb.) Conert	0	S	?
1374	137400	29564			Elyleymus strictus (Rchb.) Conert	0	S	?
1375	137500	34408			Elymus aenaeanus (Hohla & H. Scholz) Hohla	0	S	?
1376	137600	27779	x		Elymus arenosus (Spenn.) Conert	0	S	es																		2
1377	137700	27782	x		Elymus athericus (Link) Kerguélen	0	S	s								2
1378	137800	14926			Elymus campestris (Godr. & Gren.) Kerguélen	0	S	ss									2
1379	137900	20145	x		Elymus caninus (L.) L.	0	S	h							2														2
1380	138000	32588			Elymus drucei (Stace) Lambinon	0	S	ss									2
1381	138100	20150	x		Elymus hispidus (Opiz) Melderis	0	M	ss									2
1382	138200	7198	o		Elymus hispidus subsp. hispidus	0	I	ss									2																	Subspecies of a species classified as WEL
1383	138300	29642	x		Elymus junceiformis (Á. Löve & D. Löve) Hand & Buttler	0	S	s		2
1384	138400	34410			Elymus laxulus (Hohla & H. Scholz) Hohla	0	S	?
1385	138500	27777			Elymus laxus (Fr.) Melderis & D.C. McClint.	0	S	?
1386	138600	29566			Elymus mucronatus (Opiz) Conert	0	S	?
1387	138700	27784	x		Elymus obtusiflorus (DC.) Conert	N	S	nb									0
1388	138800	27776			Elymus obtusiusculus (Lange) Melderis & D.C. McClint.	0	S	ss		2
1389	138900	27778	x		Elymus repens (L.) Gould	0	M	sh							2	2	3									1	1
1390	139000	27780	o		Elymus repens subsp. littoreus (Schumach.) Conert	0	I	s	2																									Subspecies of a species classified as WEL
1391	139100	27781	o		Elymus repens subsp. repens	0	I	sh							2	2	3									1	1							Subspecies of a species classified as WEL
1392	139200	2103			Empetrum nigrum agg.	0	A	mh
1393	139300	2104			Empetrum hermaphroditum Hagerup	0	K	ss																				2
1394	139400	2105	x		Empetrum nigrum L.	0	K	mh										2							2
1395	139500	2110	x		Epilobium alpestre (Jacq.) Krock.	0	S	ss																				2
1396	139600	2111	x		Epilobium alsinifolium Vill.	0	S	ss														2
1397	139700	2112	x		Epilobium anagallidifolium Lam.	0	S	ss														2
1398	139800	2113	x		Epilobium angustifolium L.	0	S	sh							3													2		2	2
1399	139900	11721	x		Epilobium brachycarpum C. Presl	N	S	nb
1400	140000	21642	x		Epilobium ciliatum Raf.	N	M	nb
1401	140100	33769	n		Epilobium ciliatum subsp. adenocaulon (Hausskn.) Hand & Buttler	N	I	nb							0	0
1402	140200	24908	n		Epilobium ciliatum subsp. ciliatum	N	I	nb
1403	140300	32610	n		Epilobium ciliatum subsp. glandulosum (Lehm.) Hoch & P.H. Raven	N	I	nb
1404	140400	2114	x		Epilobium collinum C.C. Gmel.	0	S	mh			2
1405	140500	2115	x		Epilobium dodonaei Vill.	0	S	s			2	2
1406	140600	32269			Epilobium duriaei Godr.	0	S	es
1407	140700	2117	x		Epilobium fleischeri Hochst.	0	S	es				2
1408	140800	2118	x		Epilobium hirsutum L.	0	S	sh													2		2
1409	140900	2119	x		Epilobium lanceolatum Sebast. & Mauri	0	S	mh			2				1
1410	141000	2120	x		Epilobium montanum L.	0	S	sh							2													2		1
1411	141100	2121	x		Epilobium nutans F.W. Schmidt	0	S	ss														2
1412	141200	2122	x		Epilobium obscurum Schreb.	0	S	mh							1						2	2
1413	141300	2123	x		Epilobium palustre L.	0	S	h										2				1
1414	141400	2124	x		Epilobium parviflorum Schreb.	0	S	h							1						2		1
1415	141500	2125	x		Epilobium roseum Schreb.	0	M	h							1						2
1416	141600	29697	o		Epilobium roseum subsp. roseum	0	I	h							1						2													Subspecies of a species classified as WEL
1417	141700	21648			Epilobium lamyi F.W. Schultz	0	S	h							2	1
1418	141800	21651	x		Epilobium tetragonum L.	0	S	h							2	2
1419	141900	2129	x		Epimedium alpinum L.	N	S	nb							0
1420	142000	2130	x		Epipactis atrorubens (Hoffm.) Besser	0	S	mh																								2
1421	142100	2131			Epipactis helleborine agg.	0	A	h
1422	142200	7340	x		Epipactis albensis Nováková & Rydlo	0	K	es
1423	142300	29567			Epipactis bugacensis Robatsch	0	K	es
1424	142400	2134	x		Epipactis helleborine (L.) Crantz	0	T	h																						2
1425	142500	7164			Epipactis helleborine subsp. helleborine	0	F	h																						2				Subspecies of a species classified as WEL
1426	142600	7165			Epipactis helleborine subsp. neerlandica (Verm.) Buttler	0	F	es		2																								Subspecies of a species classified as WEL
1427	142700	32271	x		Epipactis helleborine subsp. orbicularis (K. Richt.) E. Klein	0	F	ss																										Subspecies of a species classified as WEL
1428	142800	33974	x		Epipactis leptochila (Godfery) Godfery	0	K	s																								2
1429	142900	32558	x		Epipactis neglecta (Kümpel) Kümpel	0	K	s
1430	143000	2136	x		Epipactis muelleri Godfery	0	K	mh																			2					2
1431	143100	2137	x		Epipactis phyllanthes G.E. Sm.	0	K	es
1432	143200	2138	x		Epipactis microphylla (Ehrh.) Sw.	0	S	s																								2
1433	143300	2139	x		Epipactis palustris (L.) Crantz	0	S	mh										2					2
1434	143400	2140	x		Epipactis purpurata Sm.	0	S	mh																						2
1435	143500	2141			Epipogium aphyllum Sw.	0	S	ss																						2
1436	143600	32146			Equisetum alsaticum (H.P. Fuchs & Geissert) G. Phil.	0	S	?
1437	143700	2142	x		Equisetum arvense L.	0	M	sh						2		2	2						1						2	2
1438	143800	29698	o		Equisetum arvense subsp. arvense	0	I	sh						2		2	2						1						2	2				Subspecies of a species classified as WEL
1439	143900	33111			Equisetum ascendens Lubienski & Bennert	0	S	?
1440	144000	50033			Equisetum dycei C.N. Page	0	S	?
1441	144100	2143	x		Equisetum fluviatile L.	0	S	h										2			3								2
1442	144200	29568			Equisetum font-queri Rothm.	0	S	?
1443	144300	33112			Equisetum geissertii Lubienski & Bennert	0	S	?
1444	144400	2144	x		Equisetum hyemale L.	0	S	mh																					2	2
1445	144500	2145			Equisetum litorale Rupr.	0	S	mh													2
1446	144600	50034			Equisetum meridionale (Milde) Chiov.	0	S	es
1447	144700	2146			Equisetum moorei Newman	0	S	ss							2		3												2
1448	144800	2147	x		Equisetum palustre L.	0	S	sh										1			2		3						1
1449	144900	2148	x		Equisetum pratense Ehrh.	0	S	mh																					2	2
1450	145000	2149	x		Equisetum ramosissimum Desf.	0	S	s								2	1						2
1451	145100	2150	x		Equisetum sylvaticum L.	0	S	h															2						2	2	2
1452	145200	2151	x		Equisetum telmateia Ehrh.	0	S	mh										2	1										3
1453	145300	2152			Equisetum trachyodon (A. Braun) W.D.J. Koch	0	S	ss										1					2
1454	145400	2153	x		Equisetum variegatum F. Weber & D. Mohr	0	S	s										2
1455	145500	13117	x		Eragrostis albensis H. Scholz	N	S	nb
1456	145600	21677	x		Eragrostis cilianensis (All.) Janch.	N	S	nb						0
1457	145700	2155	x		Eragrostis minor Host	N	M	nb						0		0
1458	145800	34207	n		Eragrostis minor subsp. minor	N	I	nb						0		0
1459	145900	26590	x		Eragrostis multicaulis Steud.	N	S	nb						0
1460	146000	2156	x		Eragrostis pilosa (L.) P. Beauv.	N	S	nb						0
1461	146100	2157	x		Eranthis hyemalis (L.) Salisb.	N	S	nb						0
1462	146200	2158			Erechtites hieraciifolius (L.) DC.	N	S	nb
1463	146300	21680	x		Erica carnea L.	0	S	s																		2					2	3
1464	146400	2162	x		Erica cinerea L.	0	S	es																	2
1465	146500	2165	x		Erica tetralix L.	0	S	mh										2							2						1
1466	146600	2167			Erigeron acris L., s. l.	0	A	h
1467	146700	29646	x		Erigeron acris L., s. str.	0	K	?							1											2						1
1468	146800	21685			Erigeron angulosus Gaudin	0	K	ss				2
1469	146900	21688			Erigeron droebachiensis O.F. Müll.	0	K	es
1470	147000	33566			Erigeron macrophyllus Herbich	0	K	?
1471	147100	32583			Erigeron muralis Lapeyr.	0	K	mh
1472	147200	2173			Erigeron alpinus agg.	0	A	ss
1473	147300	2174	x		Erigeron alpinus L.	0	T	ss				2
1474	147400	2175	o		Erigeron alpinus subsp. alpinus	0	F	es				2																						Subspecies of a species classified as WEL
1475	147500	2176	o		Erigeron alpinus subsp. intermedius (Rchb.) Pawł.	0	F	es				2																						Subspecies of a species classified as WEL
1476	147600	2177	x		Erigeron neglectus A. Kern.	0	K	es				2
1477	147700	2178	x		Erigeron annuus (L.) Desf.	N	M	nb
1478	147800	2179	n		Erigeron annuus subsp. annuus	N	I	nb							0
1479	147900	2180	n		Erigeron annuus subsp. septentrionalis (Fernald & Wiegand) Wagenitz	N	I	nb							0
1480	148000	2182			Erigeron atticus Vill.	0	S	es				2
1481	148100	21687	x		Erigeron canadensis L.	N	S	nb						0
1482	148200	21689	x		Erigeron glabratus Bluff & Fingerh.	0	M	s				2
1483	148300	27662	o		Erigeron glabratus subsp. glabratus	0	I	s				2																						Subspecies of a species classified as WEL
1484	148400	21694	x		Erigeron schleicheri Gremli	0	S	es			2
1485	148500	32165	x		Erigeron sumatrensis Retz.	N	S	nb
1486	148600	2187	x		Erigeron uniflorus L.	0	S	ss				2
1487	148700	2190			Eriophorum angustifolium Honck.	0	S	h										2
1488	148800	2191			Eriophorum gracile W.D.J. Koch	0	S	ss										2
1489	148900	2192	x		Eriophorum latifolium Hoppe	0	S	mh										2
1490	149000	2193			Eriophorum scheuchzeri Hoppe	0	S	ss										2
1491	149100	2194	x		Eriophorum vaginatum L.	0	S	mh										2
1492	149200	2197			Erodium cicutarium agg.	0	A	sh		1				2												2
1493	149300	2199	x		Erodium cicutarium (L.) L'Hér.	0	T	sh						2												2
1494	149400	34111	o		Erodium cicutarium subsp. cicutarium	0	F	sh						2												2								Subspecies of a species classified as WEL
1495	149500	2201	x		Erodium lebelii Jord.	0	K	ss		2
1496	149600	2210	x		Erucastrum gallicum (Willd.) O.E. Schulz	0	S	s						2
1497	149700	2212	x		Erucastrum nasturtiifolium (Poir.) O.E. Schulz	0	M	ss							2
1498	149800	29699	o		Erucastrum nasturtiifolium subsp. nasturtiifolium	0	I	ss							2																			Subspecies of a species classified as WEL
1499	149900	2216	x		Eryngium campestre L.	0	S	mh									1									2
1500	150000	2218	x		Eryngium maritimum L.	0	S	s		2
1501	150100	2219	x		Eryngium planum L.	0	S	es																		2
1502	150200	2221	x		Erysimum cheiranthoides L.	0	M	h					2	2	2
1503	150300	29876	o		Erysimum cheiranthoides subsp. cheiranthoides	0	I	h					2	2	2																			Subspecies of a species classified as WEL
1504	150400	2222	x		Erysimum cheiri (L.) Crantz	0	S	ss			2				2
1505	150500	2223	x		Erysimum crepidifolium Rchb.	0	S	s			1				1		2									3	1
1506	150600	2226			Erysimum hieraciifolium agg.	0	A	mh
1507	150700	2229	x		Erysimum marschallianum M. Bieb.	0	K	s							2
1508	150800	13707	x		Erysimum virgatum Roth	0	K	s							2
1509	150900	2234	x		Erysimum odoratum Ehrh.	0	S	s									1									2
1510	151000	2235	x		Erysimum repandum L.	0	S	ss						2
1511	151100	2245	x		Euonymus europaeus L.	0	S	sh																					2	2		2
1512	151200	2246	x		Euonymus latifolius (L.) Mill.	0	S	s																						2
1513	151300	2248	x		Eupatorium cannabinum L.	0	M	sh							2														1
1514	151400	29047	o		Eupatorium cannabinum subsp. cannabinum	0	I	sh							2														1					Subspecies of a species classified as WEL
1515	151500	2249	x		Euphorbia amygdaloides L.	0	M	s																						2
1516	151600	29877	o		Euphorbia amygdaloides subsp. amygdaloides	0	I	s																						2				Subspecies of a species classified as WEL
1517	151700	26160			Euphorbia angulata Jacq.	0	S	es
1518	151800	2255	x		Euphorbia cyparissias L.	0	S	h									2								1	3	1
1519	151900	2257	x		Euphorbia dulcis L.	0	M	mh																						2
1520	152000	2258	o		Euphorbia dulcis subsp. dulcis	0	I	mh																						2				Subspecies of a species classified as WEL
1521	152100	20022	o		Euphorbia dulcis subsp. purpurata (Thuill.) Murr	0	I	s																						2				Subspecies of a species classified as WEL
1522	152200	21741	x		Euphorbia epithymoides L.	0	S	ex																			2
1523	152300	2263			Euphorbia esula agg.	0	A	mh
1524	152400	2264	x		Euphorbia esula L.	0	T	mh							2		1
1525	152500	15203	o		Euphorbia esula subsp. esula	0	F	mh							2		1																	Subspecies of a species classified as WEL
1526	152600	2265	x		Euphorbia virgata Waldst. & Kit.	0	K	s							2
1527	152700	35242			Euphorbia virgultosa Klokov	N	K	nb
1528	152800	2266	x		Euphorbia exigua L.	0	S	h						2
1529	152900	2269	x		Euphorbia falcata L.	0	S	ss						2
1530	153000	2271	x		Euphorbia helioscopia L.	0	S	sh						2
1531	153100	2272			Euphorbia humifusa Willd.	N	S	nb
1532	153200	33665	x		Euphorbia illirica Lam.	0	S	es															2
1533	153300	2273			Euphorbia lathyris L.	N	S	nb
1534	153400	2274	x		Euphorbia lucida Waldst. & Kit.	0	S	ss													1		2
1535	153500	2275			Euphorbia maculata L.	N	S	nb
1536	153600	2280	x		Euphorbia nutans Lag.	N	S	nb
1537	153700	2281	x		Euphorbia palustris L.	0	S	s							1						1		2
1538	153800	2286	x		Euphorbia peplus L.	0	S	sh						2
1539	153900	2287	x		Euphorbia platyphyllos L.	0	M	mh						2	1	1
1540	154000	2289	o		Euphorbia platyphyllos subsp. platyphyllos	0	I	mh						2	1	1																		Subspecies of a species classified as WEL
1541	154100	2291	x		Euphorbia prostrata Aiton	N	S	nb
1542	154200	2292	x		Euphorbia salicifolia Host	N	S	nb							0
1543	154300	2301	x		Euphorbia seguieriana Neck.	0	M	s									1									2
1544	154400	29898	o		Euphorbia seguieriana subsp. seguieriana	0	I	s									1									2								Subspecies of a species classified as WEL
1545	154500	2304	x		Euphorbia stricta L.	0	S	mh							2
1546	154600	2309	x		Euphorbia verrucosa L.	0	S	s																		2
1547	154700	2317	x		Euphrasia hirtella Reut.	0	S	es				2
1548	154800	2319			Euphrasia minima agg.	0	A	s
1549	154900	2321	x		Euphrasia frigida Pugsley	0	K	ss																2	2
1550	155000	2322	x		Euphrasia minima DC.	0	K	s				2
1551	155100	2325			Euphrasia nemorosa agg.	0	A	mh																	2
1552	155200	2327	x		Euphrasia micrantha Rchb.	0	K	ss																	2
1553	155300	2328	x		Euphrasia nemorosa (Pers.) Wallr.	0	T	mh																	2
1554	155400	13812	o		Euphrasia nemorosa subsp. nemorosa	0	F	mh																	2									Subspecies of a species classified as WEL
1555	155500	30866			Euphrasia officinalis agg.	0	A	mh
1556	155600	2330			Euphrasia kerneri Wettst.	0	K	ss															2
1557	155700	13816	x		Euphrasia officinalis L.	0	T	mh															2	3	2	2
1558	155800	26253	o		Euphrasia officinalis subsp. monticola Silverside	0	F	?																										Subspecies of a species classified as WEL
1559	155900	33671	o		Euphrasia officinalis subsp. pratensis (Fr.) Schübl. & G. Martens	0	F	mh															2	3	2	2								Subspecies of a species classified as WEL
1560	156000	2331			Euphrasia picta Wimm.	0	K	s				2													2
1561	156100	2341	x		Euphrasia salisburgensis Hoppe	0	S	s				2														2
1562	156200	2348	x		Euphrasia stricta J.F. Lehm.	0	S	h															2	2	2	3
1563	156300	29569	x		Eurybia macrophylla (L.) Cass.	N	S	nb
1564	156400	2356	x		Fagopyrum tataricum (L.) Gaertn.	0	S	ex						2
1565	156500	2357	x		Fagus sylvatica L.	0	M	sh																						3	2	2
1566	156600	26527	o		Fagus sylvatica subsp. sylvatica	0	I	sh																						3	2	2		Subspecies of a species classified as WEL
1567	156700	2358			Falcaria vulgaris Bernh.	0	S	h									2
1568	156800	10843			Fallopia bohemica (Chrtek & Chrtková) J.P. Bailey	N	S	nb
1569	156900	2359	x		Fallopia convolvulus (L.) Á. Löve	0	S	sh						2
1570	157000	2360	x		Fallopia dumetorum (L.) Holub	0	S	h							2
1571	157100	21796	x		Fallopia japonica (Houtt.) Ronse Decr.	N	S	nb							0
1572	157200	21797	x		Fallopia sachalinensis (F. Schmidt) Ronse Decr.	N	S	nb							0
1573	157300	2363	x		Festuca alpina Suter	0	S	ss				2
1574	157400	2364	x		Festuca altissima All.	0	S	h																						3	2
1575	157500	2365	x		Festuca amethystina L.	0	M	ss																		2					1	2
1576	157600	2366	o		Festuca amethystina subsp. amethystina	0	I	ss																		2						2		Subspecies of a species classified as WEL
1577	157700	2367	o		Festuca amethystina subsp. ritschlii (Sprib.) Markgr.-Dann.	0	I	es																							2			Subspecies of a species classified as WEL
1578	157800	2368	x	general	Festuca arundinacea Schreb.	0	M	h								2							1
1579	157900	2369	o	general	Festuca arundinacea subsp. arundinacea	0	I	h								2							1											Subspecies of a species classified as WEL
1580	158000	7343	o	general	Festuca arundinacea subsp. orientalis (Hack.) K. Richt.	0	I	?																										Subspecies of a species classified as WEL
1581	158100	26386	o	general	Festuca arundinacea subsp. uechtritziana (Wiesb.) Hegi	0	I	?																										Subspecies of a species classified as WEL
1582	158200	2376	x		Festuca gigantea (L.) Vill.	0	S	sh							2														2	2
1583	158300	2383	x	high	Festuca heterophylla Lam.	0	S	mh																						2		2
1584	158400	2385	x	general	Festuca ovina agg.	0	A	sh
1585	158450	36261			Festuca albensis F. Toman	0	K	ss																		2								Species of an aggregate classified as WEL
1586	158500	26591	x	general	Festuca brevipila R. Tracey	0	K	h									1							2		2
1587	158600	32191			Festuca csikhegyensis Simonk.	0	K	ss																		2								Species of an aggregate classified as WEL
1588	158700	2391	x	general	Festuca duvalii (St.-Yves) Stohr	0	K	ss																		2
1589	158800	21824	x	general	Festuca filiformis Pourr.	0	K	h																	2	2					2
1590	158900	6483	x	general	Festuca guestfalica Rchb.	0	T	h									2						1	1		3					1	2
1591	159000	30501	o	general	Festuca guestfalica subsp. guestfalica	0	F	h									2						1	1		3					1	2		Subspecies of a species classified as WEL
1592	159100	30502	o	general	Festuca guestfalica subsp. hirtula (Hack.) Dengler	0	F	?																										Subspecies of a species classified as WEL
1593	159200	2394	x	general	Festuca heteropachys (St.-Yves) Auquier	0	K	ss																	1	2
1594	159300	7345	x	general	Festuca laevigata Gaudin	0	K	es				2
1595	159400	6487			Festuca longifolia Thuill.	0	K	es																		2								Species of an aggregate classified as WEL
1596	159500	2396			Festuca ovina L.	0	K	mh																	2	2					2			Species of an aggregate classified as WEL
1597	159600	2397	x	general	Festuca pallens Host	0	T	s																		2
1598	159700	6792	o	general	Festuca pallens subsp. pallens	0	F	s																		2								Subspecies of a species classified as WEL
1599	159800	6794	x	general	Festuca patzkei Markgr.-Dann.	0	K	es																		2
1600	159900	2398	x	general	Festuca polesica Zapał.	0	K	s																		2
1601	160000	2399	x	general	Festuca psammophila (Čelak.) Fritsch	0	T	s																		2
1602	160100	32190	o	general	Festuca psammophila subsp. psammophila	0	F	s																		2								Subspecies of a species classified as WEL
1603	160110	13523			Festuca pulchra Schur	0	K	s																2		3								Species of an aggregate classified as WEL
1604	160200	33506			Festuca rhenana Korneck & T. Gregor	0	K	ss																	1	2								Species of an aggregate classified as WEL
1605	160300	2402	x	general	Festuca rupicola Heuff.	0	T	mh									1									2
1606	160400	29050	o	general	Festuca rupicola subsp. rupicola	0	F	mh									1									2								Subspecies of a species classified as WEL
1607	160500	2404	x	general	Festuca supina Schur	0	K	?				2
1608	160800	2408	x	general	Festuca valesiaca Gaudin	0	K	s									1									2
1609	160900	21807			Festuca apennina De Not.	0	S	ss																				2
1610	161000	15210	x	high	Festuca pratensis Huds.	0	S	sh															1	2
1611	161100	2415	x		Festuca pulchella Schrad.	0	M	ss				2
1612	161200	21849	o		Festuca pulchella subsp. jurana (Gren.) Markgr.-Dann.	0	I	es				2																						Subspecies of a species classified as WEL
1613	161300	21850	o		Festuca pulchella subsp. pulchella	0	I	ss				2																						Subspecies of a species classified as WEL
1614	161400	2416	x		Festuca pumila Chaix	0	S	ss				2
1615	161500	2417			Festuca rubra agg.	0	A	sh
1616	161600	7346	x		Festuca heteromalla Pourr.	0	K	?							2													2
1617	161700	2420	x	general	Festuca nigrescens Lam.	0	T	h																2	2
1618	161800	27575	o	general	Festuca nigrescens subsp. nigrescens	0	F	h																2	2									Subspecies of a species classified as WEL
1619	161900	2421	x	high	Festuca rubra L.	0	T	sh	2	1							2						2	2
1620	162000	2422	o	high	Festuca rubra subsp. arenaria (Osbeck) F. Aresch.	0	F	s		2																								Subspecies of a species classified as WEL
1621	162100	2423	o	high	Festuca rubra subsp. juncea (Hack.) K. Richt.	0	F	?									2																	Subspecies of a species classified as WEL
1622	162200	2424	o	high	Festuca rubra subsp. litoralis (G. Mey.) Auquier	0	F	s	2																									Subspecies of a species classified as WEL
1623	162300	2425	o	high	Festuca rubra subsp. rubra	0	F	sh															2	2										Subspecies of a species classified as WEL
1624	162400	2426	x	general	Festuca trichophylla (Gaudin) K. Richt.	0	T	es															2
1625	162500	13511	o	general	Festuca trichophylla subsp. trichophylla	0	F	es															2											Subspecies of a species classified as WEL
1626	162600	2427	x		Festuca rupicaprina (Hack.) A. Kern.	0	S	ss				2
1627	162700	2441			Festuca violacea agg.	0	A	ss
1628	162800	2442	x		Festuca nigricans (Hack.) K. Richt.	0	K	ss				2												2
1629	162900	2443	x		Festuca norica (Hack.) K. Richt.	0	K	es				2
1630	163000	21891			Ficaria calthifolia Rchb.	0	S	?
1631	163100	32179	x		Ficaria verna Huds.	0	S	sh							2								1	2					2	2
1632	163200	2449			Filago arvensis L.	0	S	h						2												2
1633	163300	2450			Filago gallica L.	0	S	ex						2
1634	163400	30880			Filago germanica agg.	0	A	s						2												2
1635	163500	21898			Filago germanica (L.) Huds.	0	K	s						2												2
1636	163600	2455			Filago lutescens Jord.	0	T	s						2												2
1637	163700	29897			Filago lutescens subsp. lutescens	0	F	s						2												2
1638	163800	2456			Filago pyramidata L.	0	K	es						2												2
1639	163900	2451			Filago minima (Sm.) Pers.	0	S	h						2												2
1640	164000	2452			Filago neglecta (Soy.-Will.) DC.	0	S	ex						2
1641	164100	2458	x		Filipendula ulmaria (L.) Maxim.	0	M	sh							1								3						2
1642	164200	2461	o		Filipendula ulmaria subsp. ulmaria	0	I	sh							1								3						2					Subspecies of a species classified as WEL
1643	164300	2462	x		Filipendula vulgaris Moench	0	S	mh															2			3	1
1644	164400	2465			Foeniculum vulgare Mill.	N	S	nb
1645	164500	21906			Fourraea alpina (L.) Greuter & Burdet	0	S	s																						2		2
1646	164600	2468			Fragaria ananassa (Weston) Rozier	N	M	nb																	0
1647	164700	34355			Fragaria ananassa subsp. ananassa	N	I	nb																	0
1648	164800	34356			Fragaria bifera Duchesne	0	S	?
1649	164900	2469	x	high	Fragaria moschata Weston	0	S	mh																						2
1650	165000	2470	x	high	Fragaria vesca L.	0	M	sh							2													2		1	2	2
1651	165100	34354	o	high	Fragaria vesca subsp. vesca	0	I	sh							2													2		1	2	2		Subspecies of a species classified as WEL
1652	165200	2471	x	high	Fragaria viridis Weston	0	M	mh																			2
1653	165300	29878	o	high	Fragaria viridis subsp. viridis	0	I	mh																			2							Subspecies of a species classified as WEL
1654	165400	2472	x		Frangula alnus Mill.	0	M	sh										2											2	1	2
1655	165500	29879	o		Frangula alnus subsp. alnus	0	I	sh										2											2	1	2			Subspecies of a species classified as WEL
1656	165600	2477			Fraxinus excelsior L.	0	M	sh																					3	2		2
1657	165700	29880			Fraxinus excelsior subsp. excelsior	0	I	sh																					3	2		2
1658	165800	2478			Fraxinus ornus L.	N	S	nb																								0
1659	165900	6797			Fraxinus pennsylvanica Marshall	N	S	nb																					0
1660	166000	2481			Fritillaria meleagris L.	N	S	s															0
1661	166100	2486			Fumana procumbens (Dunal) Gren.	0	S	ss																		2
1662	166200	2491			Fumaria muralis W.D.J. Koch	N	M	nb
1663	166300	32621			Fumaria muralis subsp. muralis	N	I	nb
1664	166500	26967			Fumaria officinalis L.	0	S	sh						2
1665	166600	21935			Fumaria wirtgenii W.D.J. Koch	0	S	?						2
1666	166700	2497			Fumaria parviflora agg.	0	A	mh
1667	166800	2498			Fumaria parviflora Lam.	0	K	ss						2
1668	166900	13713			Fumaria vaillantii Loisel.	0	T	mh						2
1669	167000	21934			Fumaria vaillantii subsp. schrammii (Asch.) Nyman	0	F	?
1670	167100	26968			Fumaria vaillantii subsp. vaillantii	0	F	mh						2
1671	167200	2504			Fumaria rostellata Knaf	0	S	ss						2
1672	167300	2505			Fumaria schleicheri Soy.-Will.	0	M	s						2
1673	167400	29701			Fumaria schleicheri subsp. schleicheri	0	I	s						2
1674	167500	26592			Gagea bohemica (Zauschn.) Schult. & Schult. f.	0	S	s																		2
1675	167600	11745			Gagea fragifera (Vill.) Ehr. Bayer & G. López	0	S	es							2									2
1676	167700	2510			Gagea lutea (L.) Ker Gawl.	0	S	h						1	1									2					2	2
1677	167800	2511			Gagea minima (L.) Ker Gawl.	0	S	s							2															2
1678	167900	2512			Gagea pratensis agg.	0	A	h
1679	168000	33594			Gagea marchica Henker et al.	0	K	es
1680	168100	32278			Gagea megapolitana Henker	0	K	ss
1681	168200	2513			Gagea pomeranica R. Ruthe	0	K	ss
1682	168300	2514			Gagea pratensis (Pers.) Dumort.	0	K	h						2										2		1
1683	168400	2516			Gagea spathacea (Hayne) Salisb.	0	S	mh																					2	2
1684	168500	2517			Gagea villosa (M. Bieb.) Sweet	0	S	mh						2												1
1685	168600	25670			Galanthus elwesii Hook. f.	N	S	nb
1686	168700	2518			Galanthus nivalis L.	0	M	s																					2	1
1687	168800	29702			Galanthus nivalis subsp. nivalis	0	I	s																					2	1
1688	168900	29912	x		Galatella linosyris (L.) Rchb. f.	0	S	s																		2	1
1689	169000	2519			Galega officinalis L.	N	S	nb							0
1690	169100	29115			Galeobdolon luteum agg.	0	A	h
1691	169200	21942			Galeobdolon argentatum Smejkal	N	K	nb							0															0	0
1692	169300	21943			Galeobdolon flavidum (F. Herm.) Holub	0	K	ss																				2		2
1693	169400	20026	x		Galeobdolon luteum Huds.	0	K	h																					2	2
1694	169500	20027			Galeobdolon montanum (Pers.) Rchb.	0	K	h																				2	2	2
1695	169600	2520			Galeopsis ladanum agg.	0	A	mh			3			2
1696	169700	2521			Galeopsis angustifolia (Hoffm.) Pers.	0	K	mh			3			2
1697	169800	2522			Galeopsis ladanum L.	0	K	s			3			2
1698	169900	2523			Galeopsis pubescens Besser	0	M	mh						2	2
1699	170000	21952			Galeopsis pubescens subsp. murriana (Borbás & Wettst.) Murr	0	I	?
1700	170100	10368			Galeopsis pubescens subsp. pubescens	0	I	mh						2	2
1701	170200	2524			Galeopsis segetum Neck.	0	S	mh			3			2
1702	170300	2525			Galeopsis speciosa Mill.	0	S	h						2	2
1703	170400	2526			Galeopsis tetrahit agg.	0	A	sh
1704	170500	2527			Galeopsis bifida Boenn.	0	K	h						2	2
1705	170600	2528			Galeopsis tetrahit L.	0	K	sh			1			2	2
1706	170700	2530			Galinsoga parviflora Cav.	N	S	nb						0
1707	170800	21956			Galinsoga quadriradiata Ruiz & Pav.	N	S	nb						0
1708	170900	2532			Galium aparine agg.	0	A	sh
1709	171000	2533	x		Galium aparine L.	0	K	sh						2	3
1710	171100	2534	x		Galium spurium L.	0	K	s						2
1711	171200	2540	x		Galium boreale L.	0	M	mh															2		1	1		1				1
1712	171300	34332	o		Galium boreale subsp. boreale	0	I	mh															2		1	1		1				1		Subspecies of a species classified as WEL
1713	171400	2542	x		Galium glaucum L.	0	M	s									1									2	2
1714	171500	29703	o		Galium glaucum subsp. glaucum	0	I	s									1									2	2							Subspecies of a species classified as WEL
1715	171600	2545	x		Galium megalospermum All.	0	S	ss				2
1716	171700	2548			Galium mollugo agg.	0	A	sh
1717	171800	2549			Galium album Mill.	0	T	sh			2				1								2	2	1	2	2	2		1		1
1718	171900	2550	x		Galium album subsp. album	0	F	sh																		2	2
1719	172000	2551			Galium album subsp. pycnotrichum (Heinr. Braun) Krendl	0	F	?
1720	172100	2555	x		Galium mollugo L.	0	K	?							2								2							1
1721	172200	2557	x		Galium truniacum (Ronniger) Ronniger	0	K	es				2
1722	172300	2559	x		Galium noricum Ehrend.	0	S	es				2
1723	172400	2560	x		Galium odoratum (L.) Scop.	0	S	h																						3		2
1724	172500	2561	x		Galium palustre agg.	0	A	sh
1725	172600	2563	x		Galium elongatum C. Presl	0	K	mh													2								2
1726	172700	7350	x		Galium palustre L.	0	K	sh													2		1
1727	172800	2567	x		Galium parisiense L.	0	M	ss						2
1728	172900	29704	o		Galium parisiense subsp. parisiense	0	I	ss						2																				Subspecies of a species classified as WEL
1729	173000	2599			Galium pomeranicum Retz.	0	M	?
1730	173100	34353			Galium pomeranicum subsp. pomeranicum	0	I	?
1731	173200	2569			Galium pusillum agg.	0	A	mh
1732	173300	2570			Galium anisophyllon Vill.	0	T	s				2																				2
1733	173400	25684			Galium anisophyllon subsp. anisophyllon	0	F	s				2																				2
1734	173500	2572	x		Galium pumilum Murray	0	K	mh																	2	2					1
1735	173600	2574	x		Galium sterneri Ehrend.	0	K	es		2
1736	173700	2576	x		Galium suecicum (Sterner) Ehrend.	0	K	?																	2
1737	173800	2577	x		Galium valdepilosum Heinr. Braun	0	K	ss																		2
1738	173900	2579	x		Galium rotundifolium L.	0	S	mh																						2	2
1739	174000	2585	x		Galium saxatile L.	0	S	h																	2						2
1740	174100	2586			Galium sylvaticum agg.	0	A	h
1741	174200	2588	x		Galium aristatum L.	0	K	ss																						2
1742	174300	29573	x		Galium intermedium Schult.	0	K	ss																						2
1743	174400	2591	x		Galium sylvaticum L.	0	K	h																						2		1
1744	174500	2593	x		Galium tricornutum Dandy	0	S	s						2
1745	174600	2596	x		Galium uliginosum L.	0	S	h										2					2
1746	174700	2597			Galium verrucosum Huds.	N	M	nb
1747	174800	34136			Galium verrucosum subsp. verrucosum	N	I	nb
1748	174900	2598			Galium verum agg.	0	A	h
1749	175000	2600	x		Galium verum L.	0	T	h									1						2	2	1	3	1	1				1
1750	175100	24929	o		Galium verum subsp. verum	0	F	h									1						2	2	1	3	1	1				1		Subspecies of a species classified as WEL
1751	175200	2601	x		Galium wirtgenii F.W. Schultz	0	K	mh															2	2		2
1752	175300	2604	x		Genista anglica L.	0	S	mh																	2
1753	175400	2606	x		Genista germanica L.	0	S	mh																	2						1
1754	175500	2609	x		Genista pilosa L.	0	S	mh																	2	2	1				2
1755	175600	21992	x		Genista sagittalis L.	0	S	mh																	2	2	1				1
1756	175700	2614	x		Genista tinctoria L.	0	M	h															2		2	2					1
1757	175800	21995	o		Genista tinctoria subsp. littoralis (Corb.) Rothm.	0	I	?																	2									Subspecies of a species classified as WEL
1758	175900	24930	o		Genista tinctoria subsp. tinctoria	0	I	h															2		2	2					1			Subspecies of a species classified as WEL
1759	176000	2616	x		Gentiana acaulis L.	0	S	ss				2													2
1760	176100	2619	x		Gentiana asclepiadea L.	0	S	s															2					2		1
1761	176200	2621	x		Gentiana bavarica L.	0	S	ss				2
1762	176300	2624	x		Gentiana clusii E.P. Perrier & Songeon	0	M	s				3						2					2			2
1763	176400	27664	o		Gentiana clusii subsp. clusii	0	I	s				3						2					2			2								Subspecies of a species classified as WEL
1764	176500	2625	x		Gentiana cruciata L.	0	M	s																		2	1					1
1765	176600	29053	o		Gentiana cruciata subsp. cruciata	0	I	s																		2	1					1		Subspecies of a species classified as WEL
1766	176700	2629	x		Gentiana lutea L.	0	M	s																	2	2		2				1
1767	176800	2630	o		Gentiana lutea subsp. lutea	0	I	s																	2	2		2				1		Subspecies of a species classified as WEL
1768	176900	2632	x		Gentiana nivalis L.	0	S	ss				2
1769	177000	2633	x		Gentiana orbicularis Schur	0	S	ss				2
1770	177100	2634	x		Gentiana pannonica Scop.	0	S	ss																	2			2
1771	177200	2635	x		Gentiana pneumonanthe L.	0	S	s															2		2
1772	177300	2638	x		Gentiana punctata L.	0	S	ss																	2
1773	177400	2639	x		Gentiana purpurea L.	0	S	es																	2			2
1774	177500	2645	x		Gentiana utriculosa L.	0	S	s				1						2
1775	177600	2649	x		Gentiana verna L.	0	M	s				2											1			2
1776	177700	15231	o		Gentiana verna subsp. verna	0	I	s				2											1			2								Subspecies of a species classified as WEL
1777	177800	2650			Gentianella amarella agg.	0	A	ss															2
1778	177900	2651			Gentianella amarella (L.) Börner	0	K	es															2
1779	178000	2652			Gentianella uliginosa (Willd.) Börner	0	K	ss															2
1780	178100	26595			Gentianella campestris (L.) Börner	0	S	s																	2
1781	178200	2657			Gentianella germanica agg.	0	A	mh
1782	178300	2659			Gentianella aspera (Hegetschw.) Skalický et al.	0	K	s				2											1			2
1783	178400	2662			Gentianella germanica (Willd.) Börner	0	K	mh				1											2			3
1784	178500	2665			Gentianella lutescens (Velen.) Holub	0	K	es																	2
1785	178600	33677			Gentianella praecox (A. Kern. & Jos. Kern.) E. Mayer	0	T	es																	2
1786	178700	33676			Gentianella praecox subsp. bohemica (Skalický) Holub	0	F	es																	2									Subspecies of a species classified as WEL
1787	178800	22040			Gentianopsis ciliata (L.) Ma	0	M	mh				1														2
1788	178900	29705			Gentianopsis ciliata subsp. ciliata	0	I	mh				1														2								Subspecies of a species classified as WEL
1789	179000	29576			Geranium aequale (Bab.) Aedo	0	S	?
1790	179100	2671	x		Geranium bohemicum L.	0	S	es						2
1791	179200	2672	x		Geranium columbinum L.	0	S	h						2												2
1792	179300	2673	x		Geranium dissectum L.	0	S	h						2
1793	179400	2674	x		Geranium divaricatum Ehrh.	0	S	es						2
1794	179500	2675	x		Geranium lucidum L.	0	S	ss			1				2																	1
1795	179600	2676	x		Geranium macrorrhizum L.	N	S	nb							0
1796	179700	2679	x		Geranium molle L.	0	S	h						2
1797	179800	2681	x		Geranium palustre L.	0	S	h							1								2
1798	179900	2682	x		Geranium phaeum L.	0	M	ss							2
1799	180000	2683	o		Geranium phaeum subsp. lividum (L’Hér.) Hayek	0	I	es							2																			Subspecies of a species classified as WEL
1800	180100	2684	o		Geranium phaeum subsp. phaeum	0	I	ss							2														1					Subspecies of a species classified as WEL
1801	180200	2685	x		Geranium pratense L.	0	S	h							1									2
1802	180300	2686	x		Geranium pusillum L.	0	S	sh						2
1803	180400	2687	x		Geranium pyrenaicum Burm. f.	N	S	nb							0
1804	180500	2689			Geranium robertianum agg.	0	A	sh
1805	180600	2690	x		Geranium purpureum Vill.	N	K	nb							0
1806	180700	2691	x		Geranium robertianum L.	0	T	sh	2
1807	180800	22070	o		Geranium robertianum subsp. maritimum (Bab.) H.G. Baker	0	F	?	2																									Subspecies of a species classified as WEL
1808	180900	24931	o		Geranium robertianum subsp. robertianum	0	F	sh			2				3															2				Subspecies of a species classified as WEL
1809	181000	2692	x		Geranium rotundifolium L.	0	S	s						2
1810	181100	2693	x		Geranium sanguineum L.	0	S	mh																			2					1
1811	181200	2695	x		Geranium sylvaticum L.	0	M	mh							1									2				2		1
1812	181300	34137	o		Geranium sylvaticum subsp. sylvaticum	0	I	mh							1									2				2		1				Subspecies of a species classified as WEL
1813	181400	2698	x		Geum montanum L.	0	S	ss				1													2
1814	181500	2699	x		Geum reptans L.	0	S	es				2
1815	181600	2700	x		Geum rivale L.	0	S	h															2					1	1
1816	181700	2701	x		Geum urbanum L.	0	S	sh							2															1
1817	181800	2704	x		Gladiolus imbricatus L.	0	S	es															2
1818	181900	2706	x		Gladiolus palustris Gaudin	0	S	ss															2			1
1819	182000	2707	x		Glaucium corniculatum (L.) Rudolph	0	S	ss						2
1820	182100	2708	x		Glaucium flavum Crantz	0	S	es	1					0
1821	182200	2709			Glaux maritima L.	0	S	s	2
1822	182300	32128	x		Glebionis segetum (L.) Fourr.	0	S	mh						2
1823	182400	2711	x		Glechoma hederacea L.	0	S	sh							3									2					2	1
1824	182500	25891			Globularia bisnagarica L.	0	S	s																		2
1825	182600	2714			Globularia cordifolia L.	0	S	s				2														1
1826	182700	2717			Globularia nudicaulis L.	0	S	ss				2														1						1
1827	182800	2719			Glyceria fluitans agg.	0	A	sh
1828	182900	2720	x		Glyceria declinata Bréb.	0	K	mh								2				1
1829	183000	2721	x		Glyceria fluitans (L.) R. Br.	0	K	sh								1					2	1							1
1830	183100	2722	x		Glyceria nemoralis (R. Uechtr.) R. Uechtr. & Körn.	0	K	ss																					2
1831	183200	26260	x		Glyceria notata Chevall.	0	K	h													2
1832	183300	2723			Glyceria pedicellata F. Towns.	0	K	?
1833	183400	2725			Glyceria maxima (Hartm.) Holmb.	0	M	h													2
1834	183500	32597			Glyceria maxima subsp. maxima	0	I	h													2
1835	183600	32281			Glyceria maxima subsp. micrantha H. Scholz	0	I	?
1836	183700	2726	x		Glyceria striata (Lam.) Hitchc.	N	M	nb								0
1837	183800	32612	n		Glyceria striata subsp. stricta (Scribn.) Hultén	N	I	nb								0
1838	183900	2729			Gnaphalium hoppeanum W.D.J. Koch	0	S	ss				2
1839	184000	2731			Gnaphalium norvegicum Gunnerus	0	S	ss																	2			2
1840	184100	2732			Gnaphalium supinum L.	0	M	ss				2													1
1841	184200	29706			Gnaphalium supinum subsp. supinum	0	I	ss				2													1
1842	184300	2733			Gnaphalium sylvaticum L.	0	S	h																	2						2
1843	184400	2734			Gnaphalium uliginosum L.	0	M	h						2						3
1844	184500	29707			Gnaphalium uliginosum subsp. uliginosum	0	I	h						2						3
1845	184600	2736			Goodyera repens (L.) R. Br.	0	S	s																							2	2
1846	184700	2738	x		Gratiola officinalis L.	0	S	s								1							2
1847	184800	2739	x		Groenlandia densa (L.) Fourr.	0	S	s													2
1848	184900	29647			Gymnadenia conopsea (L.) R. Br.	0	S	mh															2			2						1
1849	185000	32123			Gymnadenia densiflora (Wahlenb.) A. Dietr.	0	S	s																		2
1850	185100	2745			Gymnadenia odoratissima (L.) Rich.	0	S	s										1					2			2						1
1851	185200	2746			Gymnocarpium dryopteris (L.) Newman	0	S	h																						2	2
1852	185300	2747			Gymnocarpium robertianum (Hoffm.) Newman	0	S	mh			2
1853	185400	2749	x		Gypsophila fastigiata L.	0	M	ss																		2
1854	185500	29708	o		Gypsophila fastigiata subsp. fastigiata	0	I	ss																		2								Subspecies of a species classified as WEL
1855	185600	2751	x		Gypsophila muralis L.	0	S	mh						2						3
1856	185700	2752	x		Gypsophila paniculata L.	N	S	nb							0
1857	185800	6805	x		Gypsophila perfoliata L.	N	S	nb							0
1858	185900	2753	x		Gypsophila repens L.	0	S	s				2
1859	186000	6806	x		Gypsophila scorzonerifolia Ser.	N	S	nb							0
1860	186100	2758			Hammarbya paludosa (L.) Kuntze	0	S	ss										2
1861	186200	2760	x		Hedera helix L.	0	M	sh																					2	3		2
1862	186300	29709	o		Hedera helix subsp. helix	0	I	sh																					2	3		2		Subspecies of a species classified as WEL
1863	186400	2763	x		Hedysarum hedysaroides (L.) Schinz & Thell.	0	M	ss				2
1864	186500	2765	o		Hedysarum hedysaroides subsp. hedysaroides	0	I	ss				2																						Subspecies of a species classified as WEL
1865	186600	2769			Helianthemum alpestre (Jacq.) DC.	0	S	s				2
1866	186700	2772	x		Helianthemum apenninum (L.) Mill.	0	S	ss																		2
1867	186800	2773			Helianthemum canum (L.) Baumg.	0	S	ss																		2
1868	186900	26596	x		Helianthemum nummularium (L.) Mill.	0	M	mh
1869	187000	22124	o		Helianthemum nummularium subsp. glabrum (W.D.J. Koch) Wilczek	0	I	es				2													2	3	1							Subspecies of a species classified as WEL
1870	187100	22125	o		Helianthemum nummularium subsp. grandiflorum (Scop.) Schinz & Thell.	0	I	ss				2														2								Subspecies of a species classified as WEL
1871	187200	22126	o		Helianthemum nummularium subsp. nummularium	0	I	s																	2	3	1							Subspecies of a species classified as WEL
1872	187300	22127	o		Helianthemum nummularium subsp. obscurum (Wahlenb.) Holub	0	I	mh																	2	3	1							Subspecies of a species classified as WEL
1873	187400	2783			Helianthus laetiflorus Pers.	N	S	nb
1874	187500	33606			Helianthus pauciflorus Nutt.	N	M	nb
1875	187600	34209			Helianthus pauciflorus subsp. pauciflorus	N	I	nb
1876	187700	2785	x		Helianthus tuberosus L.	N	S	nb							0
1877	187800	2786	x		Helichrysum arenarium (L.) Moench	0	M	mh																		2
1878	187900	29710	o		Helichrysum arenarium subsp. arenarium	0	I	mh																		2								Subspecies of a species classified as WEL
1879	188000	32145			Helichrysum luteoalbum (L.) Rchb.	0	S	s												2
1880	188100	2791	x		Helictotrichon parlatorei (J. Woods) Pilg.	0	S	es				2
1881	188200	20728	x		Helictotrichon pratense (L.) Besser	0	M	mh																	2	3
1882	188300	29711	o		Helictotrichon pratense subsp. pratense	0	I	mh																	2	3								Subspecies of a species classified as WEL
1883	188400	20729	x		Helictotrichon pubescens (Huds.) Pilg.	0	M	h				1												3	1	2		2
1884	188500	7357	o		Helictotrichon pubescens subsp. laevigatum (Schur) Soó	0	I	ss				2																						Subspecies of a species classified as WEL
1885	188600	7356	o		Helictotrichon pubescens subsp. pubescens	0	I	h																3	1	2		2						Subspecies of a species classified as WEL
1886	188700	20730			Helictotrichon versicolor (Vill.) Pilg.	0	S	ss				2
1887	188800	11649	x		Heliosperma pusillum (Waldst. & Kit.) Rchb.	0	M	ss				2
1888	188900	27689	o		Heliosperma pusillum subsp. pusillum	0	I	ss				2																						Subspecies of a species classified as WEL
1889	189000	2797	x		Heliotropium europaeum L.	0	S	ss						2
1890	189100	2801	x		Helleborus foetidus L.	0	S	s																			1			2		2
1891	189200	2803	x		Helleborus niger L.	0	M	ss																						2
1892	189300	2805	o		Helleborus niger subsp. niger	0	I	ss																						2				Subspecies of a species classified as WEL
1893	189400	2810	x		Helleborus viridis L.	0	M	s																						2
1894	189500	2811	o		Helleborus viridis subsp. occidentalis (Reut.) Schiffn.	0	I	?																						2				Subspecies of a species classified as WEL
1895	189600	2812	o		Helleborus viridis subsp. viridis	0	I	?																						2				Subspecies of a species classified as WEL
1896	189700	22138			Helminthotheca echioides (L.) Holub	N	S	nb
1897	189800	27303	x	high	Helosciadium inundatum (L.) W.D.J. Koch	0	S	s											2
1898	189900	32189			Helosciadium nodiflorum agg.	0	A	s
1899	190000	25837	x	high	Helosciadium nodiflorum (L.) W.D.J. Koch	0	K	s													2
1900	190100	25838	x	high	Helosciadium repens (Jacq.) W.D.J. Koch	0	K	s								2
1901	190200	2813	x		Hemerocallis fulva (L.) L.	N	S	nb															0
1902	190300	2814			Hemerocallis lilioasphodelus L.	N	S	nb															0
1903	190400	2815	x		Hepatica nobilis Schreb.	0	S	mh																						2		2
1904	190500	32284			Hepatica transsilvanica Fuss	N	S	nb
1905	190600	2816	x		Heracleum austriacum L.	0	S	es																				2
1906	190700	2819	x		Heracleum mantegazzianum Sommier & Levier	N	S	nb							0
1907	190800	2820	x		Heracleum sphondylium L.	0	M	sh							2								1	2				1		1
1908	190900	2823	o		Heracleum sphondylium subsp. elegans (Crantz) Schübl. & G. Martens	0	I	ss																				2		2				Subspecies of a species classified as WEL
1909	191000	29570	o		Heracleum sphondylium subsp. glabrum (Huth) Holub	0	I	?															2	2										Subspecies of a species classified as WEL
1910	191100	2827	o		Heracleum sphondylium subsp. sphondylium	0	I	sh							2								1	2										Subspecies of a species classified as WEL
1911	191200	2829			Herminium monorchis (L.) R. Br.	0	S	s										2								3
1912	191300	2832	x		Herniaria glabra L.	0	M	h								2										2
1913	191400	2833	o		Herniaria glabra subsp. glabra	0	I	h								2										2								Subspecies of a species classified as WEL
1914	191500	2835	x		Herniaria hirsuta L.	N	M	nb						0		0
1915	191600	22150	n		Herniaria hirsuta subsp. hirsuta	N	I	nb						0		0
1916	191700	2841	x		Hesperis matronalis L.	N	M	nb							0
1917	191800	15248			Hesperis matronalis subsp. matronalis	N	I	nb							0
1918	191900	12274			Hieracium subg. Hieracium	0	A	sh		2	2	2					1						1		2	1	1	2		2	2	2
1919	192000	2850	x		Hieracium alpinum L.	0	K	ss																	2
1920	192100	2852	x		Hieracium amplexicaule L.	0	K	ss			2
1921	192200	27609			Hieracium aphyllum Nägeli & Peter	0	K	es
1922	192300	25602			Hieracium arolae (Murr) Zahn	0	K	es				2
1923	192400	2855			Hieracium atratum Fr.	0	K	es
1924	192500	32565			Hieracium balbisianum Arv.-Touv. & Briq.	0	K	es			2
1925	192600	25604			Hieracium benzianum Murr & Zahn	0	K	ss
1926	192700	2860	x		Hieracium bifidum Hornem.	0	K	s			2	2														1
1927	192800	2862			Hieracium bocconei Griseb.	0	K	es																	2
1928	192900	2864	x		Hieracium bupleuroides C.C. Gmel.	0	K	ss			2	1
1929	193000	2865	x		Hieracium caesium (Fr.) Fr.	0	K	ss				2														2
1930	193100	26698			Hieracium calocymum Zahn	0	K	ex
1931	193200	12286			Hieracium canescens Link	0	K	es																		2						2
1932	193400	26166			Hieracium chlorifolium Arv.-Touv.	0	K	es
1933	193500	29577			Hieracium chlorocephalum R. Uechtr.	N	K	nb
1934	193600	27709			Hieracium cirritum Arv.-Touv.	0	K	es
1935	193700	32603			Hieracium compositum Lapeyr.	N	K	nb
1936	193800	25615			Hieracium cottetii Christener	0	K	ss
1937	193900	32290			Hieracium cryptocaesium Gottschl.	0	K	es
1938	194000	2871			Hieracium cydoniifolium Vill.	0	K	ss																				2
1939	194100	25616			Hieracium dasytrichum Arv.-Touv.	0	K	es				2
1940	194200	2874			Hieracium dentatum Hoppe	0	K	ss				2
1941	194300	32564			Hieracium dermophyllum Arv.-Touv. & Briq.	0	K	es																				2
1942	194400	2875			Hieracium diaphanoides Lindeb.	0	K	s																						2	2
1943	194500	2876			Hieracium dollineri Neilr.	0	K	es				2
1944	194600	32568			Hieracium erucophyllum (Zahn) Prain	0	K	ss
1945	194700	26713			Hieracium flagelliferum Ravaud	0	K	ss
1946	194800	25620			Hieracium franconicum (Griseb.) Zahn	0	K	es			2
1947	194900	35397			Hieracium froelichianum H. Buek	0	K	es																				2
1948	195000	2882	x		Hieracium fuscocinereum Norrl.	0	K	es																						2
1949	195100	2884			Hieracium glabratum Willd.	0	K	ss				2
1950	195200	2886	x		Hieracium glanduliferum Hoppe	0	K	es				2
1951	195300	2887			Hieracium glaucinum Jord.	0	K	mh			2															1	1			1	2	2
1952	195400	2888	x		Hieracium glaucum All.	0	K	s				2
1953	195500	29578			Hieracium gombense Christener	N	K	nb
1954	195600	25622			Hieracium harzianum Zahn	0	K	es			2
1955	195700	2892	x		Hieracium humile Jacq.	0	K	s			2
1956	195800	32570			Hieracium hypochoeroides S. Gibson	0	K	ss			1															2	2
1957	195900	2895			Hieracium inuloides Tausch	0	K	es																				2
1958	196000	2897			Hieracium jurassicum Griseb.	0	K	ss																				2
1959	196100	10453			Hieracium kuekenthalianum (Zahn) Murr et al.	0	K	es
1960	196200	2898	x		Hieracium lachenalii Suter	0	K	sh			1														2			2			2
1961	196300	2901	x		Hieracium laevigatum Willd.	0	K	h																	2			2		1	2
1962	196400	26179			Hieracium leucophaeum Gren. & Godr.	0	K	es
1963	196500	2900			Hieracium levicaule Jord.	0	K	s			2														1
1964	196600	2909			Hieracium lycopifolium Froel.	0	K	es																						2	2
1965	196700	2910			Hieracium maculatum Schrank	0	K	mh				2
1966	196800	26732			Hieracium melanops Arv.-Touv.	0	K	es
1967	196900	32331			Hieracium misaucinum Nägeli & Peter	0	K	es
1968	197000	25659	x		Hieracium murorum L.	0	K	sh			2						1								1	1	1	2		2	2
1969	197100	32567			Hieracium neoplatyphyllum Gottschl.	0	K	?
1970	197200	2912			Hieracium nigrescens Willd.	0	K	es																	2
1971	197300	25636			Hieracium norvegicum Fr.	0	K	es																							2
1972	197400	32605			Hieracium obscuratum Murr	0	K	es
1973	197500	25637			Hieracium onosmoides Fr.	0	K	ss			2
1974	197600	2914			Hieracium oxyodon Fr.	0	K	ss			2	1
1975	197700	2916			Hieracium pallescens Waldst. & Kit.	0	K	s				2
1976	197800	2920			Hieracium picroides Vill.	0	K	es				2																2
1977	197900	25641			Hieracium pietroszense Degen & Zahn	0	K	es
1978	198000	24958	x		Hieracium pilosum Froel.	0	K	ss				2
1979	198100	25646			Hieracium porrectum Fr.	0	K	es
1980	198200	2927	x		Hieracium prenanthoides Vill.	0	K	ss																				2
1981	198300	32563			Hieracium pseudalpinum (Nägeli & Peter) Prain	0	K	es				2
1982	198400	10543			Hieracium pseudocorymbosum Gremli	0	K	es
1983	198500	25650			Hieracium pseudodolichaetum (Benz & Zahn) Zahn	0	K	ex
1984	198600	25652			Hieracium rapunculoides Arv.-Touv.	0	K	es																				2
1985	198700	2929			Hieracium rohacsense Kit.	0	K	es																	2
1986	198800	2930	x		Hieracium sabaudum L.	0	K	sh			1						1									1	1				2
1987	198900	26183			Hieracium saxatile Jacq.	N	K	nb
1988	199000	2933			Hieracium saxifragum Fr.	0	K	ss			1																				2
1989	199100	24997	x		Hieracium schmidtii Tausch	0	K	s			2																				2
1990	199200	2935			Hieracium scorzonerifolium Vill.	0	K	ss			2	2
1991	199300	25656			Hieracium serratum Nägeli & Peter	0	K	es
1992	199400	26747			Hieracium simia (Zahn) Zahn	0	K	es
1993	199500	26748			Hieracium sommerfeltii Lindeb.	0	K	es
1994	199600	25657			Hieracium sparsiramum Nägeli & Peter	0	K	es				2														1
1995	199800	26749			Hieracium subglaberrimum (Nägeli & Peter) Zahn	0	K	es
1996	199900	10562			Hieracium subramosum Lönnr.	0	K	es
1997	200000	32353			Hieracium subrigidum Dahlst.	0	K	es
1998	200100	34318			Hieracium subspeciosum Prantl	0	K	es				2
1999	200200	32569			Hieracium swantevitii Drenckh.	0	K	es
[truncated: 3,256 more rows]

## Sheet: Table 2_NAME_ID LIST
NAME_ID	NAME_NO	NAME	GENUS	SPECIES	CWR	PRIORITY_CWR	VT1	VT2	VT3	VT4	VT5	VT6	VT7	VT8	VT9	VT10	VT11	VT12	VT13	VT14	VT15	VT16	VT17	VT18	VT19	VT20	VT21	VT22	VT23	VT24
1	1	Abies alba Mill.	Abies	alba	x																							2	2
2	2	Abutilon theophrasti Medik.	Abutilon	theophrasti	x
13	13	Acer opalus Mill.	Acer	opalus	x																									2
14	14	Acer platanoides L.	Acer	platanoides	x																						1	2
15	15	Acer pseudoplatanus L.	Acer	pseudoplatanus	x																					2	2	3
6	6	Acer campestre L.	Acer	campestre	x																						2	3		2
7	7	Acer monspessulanum L.	Acer	monspessulanum	x																									2
7	29650	Acer monspessulanum subsp. monspessulanum	Acer	monspessulanum	x																									2
8	8	Acer negundo L.	Acer	negundo	x																						0
19	19	Achillea atrata L.	Achillea	atrata	x					2
21	21	Achillea clavenae L.	Achillea	clavenae	x					2
22	22	Achillea crithmifolia Waldst. & Kit.	Achillea	crithmifolia	x
26	26	Achillea macrophylla L.	Achillea	macrophylla	x																					2
27	29	Achillea collina (Wirtg.) Heimerl	Achillea	collina	x																			2
27	31	Achillea millefolium L.	Achillea	millefolium	x	x									1						1	3	2	2		2
27	32	Achillea millefolium subsp. millefolium	Achillea	millefolium	x	x									1						1	3	2	2		2
27	33	Achillea millefolium subsp. sudetica (Opiz) Oborny	Achillea	millefolium	x	x																2
27	34	Achillea pannonica Scheele	Achillea	pannonica	x																			2
27	26686	Achillea pratensis Saukel & R. L´┐¢nger	Achillea	pratensis	x																1	2
27	35	Achillea roseoalba Ehrend.	Achillea	roseoalba	x																	2
27	34398	Achillea seidlii J. Presl & C. Presl	Achillea	seidlii	x																			2
27	36	Achillea setacea Waldst. & Kit.	Achillea	setacea	x																			2
39	39	Achillea nobilis L.	Achillea	nobilis	x										2									2
39	6534	Achillea nobilis subsp. nobilis	Achillea	nobilis	o										2									2
42	43	Achillea cartilaginea Ledeb. ex Rchb.	Achillea	cartilaginea	x																2
42	44	Achillea ptarmica L.	Achillea	ptarmica	x	x															2
42	27369	Achillea salicifolia Besser	Achillea	salicifolia	x																2
47	47	Achnatherum calamagrostis (L.) P. Beauv.	Achnatherum	calamagrostis	x				2	3
14242	14242	Aconitum lycoctonum L.	Aconitum	lycoctonum	x																					2	2	2
14242	68	Aconitum vulparia Rchb.	Aconitum	vulparia	x																					2	2	2
24977	33758	Aconitum napellus L.	Aconitum	napellus	x																2					2	2	1
24977	6536	Aconitum napellus subsp. formosum (Rchb.) G´┐¢yer	Aconitum	napellus	o																2					2	2	1
24977	14256	Aconitum napellus subsp. lobelii Rottenst.	Aconitum	napellus	o																2					2	2	1
24977	20111	Aconitum napellus subsp. lusitanicum Rouy	Aconitum	napellus	o																2					2	2	1
24977	6539	Aconitum napellus subsp. napellus	Aconitum	napellus	o																2					2	2	1
24977	54	Aconitum napellus subsp. neomontanum (Wulfen) G´┐¢yer	Aconitum	napellus	o																2					2	2	1
24977	14276	Aconitum plicatum Rchb.	Aconitum	plicatum	x																						2
24977	26134	Aconitum tauricum subsp. tauricum	Aconitum	tauricum	o					2
24977	20116	Aconitum tauricum Wulfen	Aconitum	tauricum	x					2
57	14231	Aconitum degenii G´┐¢yer	Aconitum	degenii	x																					2
57	58	Aconitum paniculatum auct.	Aconitum	paniculatum	x																					2
57	14270	Aconitum pilipes (Rchb.) G´┐¢yer	Aconitum	pilipes	x																					2
57	61	Aconitum variegatum L.	Aconitum	variegatum	x																					2	3	1
69	69	Acorus calamus L.	Acorus	calamus	x														0
627	25367	Actaea dioica Walter	Actaea	dioica	x																					2	2	2
70	70	Actaea spicata L.	Actaea	spicata	x																							2
71	71	Adenophora liliifolia (L.) A. DC.	Adenophora	liliifolia	x																2							1
76	76	Adonis aestivalis L.	Adonis	aestivalis	x							2
76	29651	Adonis aestivalis subsp. aestivalis	Adonis	aestivalis	o							2
76	34200	Adonis aestivalis subsp. provincialis C.H. Steinb.	Adonis	aestivalis	n
78	78	Adonis flammea Jacq.	Adonis	flammea	x							2
78	29652	Adonis flammea subsp. flammea	Adonis	flammea	o							2
80	80	Adonis vernalis L.	Adonis	vernalis	x																			2	1
931	35295	Aegonychon purpurocaeruleum (L.) Holub	Aegonychon	purpurocaeruleum	x																									2
87	87	Aegopodium podagraria L.	Aegopodium	podagraria	x								2														1	1
94	94	Aethusa cynapium L.	Aethusa	cynapium	x							2	2
94	95	Aethusa cynapium subsp. agrestis (Wallr.) Dost´┐¢l	Aethusa	cynapium	o							2
94	96	Aethusa cynapium subsp. cynapioides auct.	Aethusa	cynapium	o								2
94	97	Aethusa cynapium subsp. cynapium	Aethusa	cynapium	o							2
94	7485	Aethusa cynapium subsp. elata (Hoffm.) Sch´┐¢bl. & G. Martens	Aethusa	cynapium	o								2
102	102	Agrimonia procera Wallr.	Agrimonia	procera	x								2															2
99	99	Agrimonia eupatoria L.	Agrimonia	eupatoria	x																			1	2			2
99	100	Agrimonia eupatoria subsp. eupatoria	Agrimonia	eupatoria	o																			1	2			2
20145	103	Agropyron caninum (L.) P. Beauv.	Agropyron	caninum	x								2														2
20150	20151	Agropyron hispidum Opiz	Agropyron	hispidum	x										2
20150	106	Agropyron intermedium (Host) P. Beauv.	Agropyron	intermedium	x										2
27778	115	Agropyron repens (L.) P. Beauv.	Agropyron	repens	x								2	2	3									1	1
27782	114	Agropyron pungens auct.	Agropyron	pungens	x									2
29642	109	Agropyron junceiforme ´┐¢. L´┐¢ve & D. L´┐¢ve	Agropyron	junceiforme	x			2
116	116	Agrostemma githago L.	Agrostemma	githago	x							2
3551	20182	Agrostemma coronaria L.	Agrostemma	coronaria	x
117	118	Agrostis alpina Scop.	Agrostis	alpina	x					2
117	119	Agrostis schleicheri Jord. & Verl.	Agrostis	schleicheri	x					2
120	121	Agrostis canina L.	Agrostis	canina	x											3					2		2				1
120	122	Agrostis stricta J. F. Gmel.	Agrostis	stricta	x																	1	2	2					1
120	20684	Agrostis vinealis Schreb.	Agrostis	vinealis	x																	1	2	2					1
123	123	Agrostis castellana Boiss. & Reut.	Agrostis	castellana	x
124	124	Agrostis rupestris All.	Agrostis	rupestris	x																		2
125	125	Agrostis scabra Willd.	Agrostis	scabra	x
126	20168	Agrostis agrostiflora Beck ex Rauschert	Agrostis	agrostiflora	x																					2
126	126	Agrostis schraderiana Bech.	Agrostis	schraderiana	x																					2
127	128	Agrostis gigantea Roth	Agrostis	gigantea	x								1						1		2
127	29008	Agrostis gigantea subsp. gigantea	Agrostis	gigantea	o								1						1		2
127	129	Agrostis stolonifera L.	Agrostis	stolonifera	x		1							1							1
127	6549	Agrostis stolonifera subsp. maritima (Lam.) Vasc.	Agrostis	stolonifera	o		2
127	20194	Agrostis stolonifera subsp. prorepens (W. D. J. Koch) Rothm.	Agrostis	stolonifera	o									2							1
127	6550	Agrostis stolonifera subsp. stolonifera	Agrostis	stolonifera	o									2							1
20178	20178	Agrostis capillaris L.	Agrostis	capillaris	x																	1	2	2		2			2
20178	130	Agrostis tenuis Sibth.	Agrostis	tenuis	x																	1	2	2		2			2
47	20174	Agrostis calamagrostis L.	Agrostis	calamagrostis	x				2	3
966	20172	Agrostis arundinacea L.	Agrostis	arundinacea	x																					2		1	2
975	20210	Agrostis villosa Chaix	Agrostis	villosa	x																					2			2
131	131	Ailanthus altissima (Mill.) Swingle	Ailanthus	altissima	x																							0
1679	20216	Aira canescens L.	Aira	canescens	x																			2
1903	20220	Aira cespitosa L.	Aira	cespitosa	x											1					3	2				2	2	2	1
1903	20235	Aira wibeliana Sond.	Aira	wibeliana	x	x													2
1907	20228	Aira media Gouan	Aira	media	x									2							1
1908	20231	Aira setacea Huds.	Aira	setacea	x	x											2
20725	20226	Aira flexuosa L.	Aira	flexuosa	x																		2			2			2
3230	20227	Aira glauca Spreng.	Aira	glauca	x																			2
3233	11806	Aira macrantha Ledeb.	Aira	macrantha	x																			2
3756	20215	Aira caerulea L.	Aira	caerulea	x											2					2		2				2		1
6553	20233	Aira spicata L.	Aira	spicata	x					2
137	137	Ajuga chamaepitys (L.) Schreb.	Ajuga	chamaepitys	x							2
137	29654	Ajuga chamaepitys subsp. chamaepitys	Ajuga	chamaepitys	o							2
138	138	Ajuga genevensis L.	Ajuga	genevensis	x																			2	1
140	140	Ajuga pyramidalis L.	Ajuga	pyramidalis	x																		2						1
141	141	Ajuga reptans L.	Ajuga	reptans	x																2	2	1			2	2	1
209	212	Alchemilla acutiloba Opiz	Alchemilla	acutiloba	x								2	3							2	3				2
209	26467	Alchemilla vulgaris L.	Alchemilla	vulgaris	x								2	3							2	3				2
275	276	Alisma gramineum Lej.	Alisma	gramineum	x														2
275	277	Alisma lanceolatum With.	Alisma	lanceolatum	x														2
275	278	Alisma plantago-aquatica L.	Alisma	plantago-aquatica	x												1		2
4233	35296	Alkekengi officinarum Mill. ex Moench	Alkekengi	officinarum	x								2
280	280	Alliaria petiolata (M. Bieb.) Cavara & Grande	Alliaria	petiolata	x								3															2		2
12708	12708	Allium lusitanicum Lam.	Allium	lusitanicum	x	x																		2
12708	294	Allium montanum F. W. Schmidt	Allium	montanum	x	x																		2
12708	6583	Allium senescens auct.	Allium	senescens	x	x																		2
284	284	Allium angulosum L.	Allium	angulosum	x	x															2
287	287	Allium carinatum L.	Allium	carinatum	x	x															3			2
307	307	Allium paradoxum (M. Bieb.) G. Don	Allium	paradoxum	x								0
311	311	Allium schoenoprasum L.	Allium	schoenoprasum	x	x				2				2		2					2
312	312	Allium scorodoprasum L.	Allium	scorodoprasum	x	x							2															1
315	315	Allium sphaerocephalon L.	Allium	sphaerocephalon	x	x																		2
315	26140	Allium sphaerocephalon subsp. sphaerocephalon	Allium	sphaerocephalon	o	x																		2
316	20320	Allium lineare auct.	Allium	lineare	x	x																		2
316	316	Allium strictum Schrad.	Allium	strictum	x	x																		2
317	317	Allium suaveolens Jacq.	Allium	suaveolens	x	x															2
320	320	Allium ursinum L.	Allium	ursinum	x	x																					2	2
320	26141	Allium ursinum subsp. ursinum	Allium	ursinum	o	x																					2	2
321	321	Allium victorialis L.	Allium	victorialis	x	x																				2
11767	11767	Alnus alnobetula (Ehrh.) K. Koch	Alnus	alnobetula	x																					2
11767	29655	Alnus alnobetula subsp. alnobetula	Alnus	alnobetula	o																					2
11767	328	Alnus viridis (Chaix) DC.	Alnus	viridis	x																					2
326	326	Alnus incana (L.) Moench	Alnus	incana	x																						2
326	29656	Alnus incana subsp. incana	Alnus	incana	o																						2
20342	20342	Alopecurus rendlei Eig	Alopecurus	rendlei	x									2								2
20342	337	Alopecurus utriculatus (L.) Sm.	Alopecurus	utriculatus	x									2								2
329	329	Alopecurus aequalis Sobol.	Alopecurus	aequalis	x						2
330	330	Alopecurus bulbosus Gouan	Alopecurus	bulbosus	x		2
331	331	Alopecurus geniculatus L.	Alopecurus	geniculatus	x									2
333	333	Alopecurus myosuroides Huds.	Alopecurus	myosuroides	x							2
335	335	Alopecurus arundinaceus Poir.	Alopecurus	arundinaceus	x		2
335	32205	Alopecurus arundinaceus subsp. exserens (R. Arndt) H. Scholz & Henker	Alopecurus	arundinaceus	o		2
336	336	Alopecurus pratensis L.	Alopecurus	pratensis	x								1								1	2
336	20340	Alopecurus pratensis subsp. pratensis	Alopecurus	pratensis	o								1								1	2
336	20341	Alopecurus pratensis subsp. pseudonigricans O. Schwarz	Alopecurus	pratensis	o																	2
5774	20344	Alsine media L.	Alsine	media	x						1	2	1	1
5774	34461	Alsine neglecta Weihe ex Lej.	Alsine	neglecta	x								2														1
339	339	Althaea hirsuta L.	Althaea	hirsuta	x							2
340	340	Althaea officinalis L.	Althaea	officinalis	x		2						2								1
350	350	Alyssum montanum L.	Alyssum	montanum	x																			2
350	26457	Alyssum montanum subsp. gmelinii (Jord. & Fourr.) Thell.	Alyssum	montanum	o																			2
350	26456	Alyssum montanum subsp. montanum	Alyssum	montanum	o																			2
777	354	Alyssum saxatile L.	Alyssum	saxatile	x																			2
819	20357	Alyssum incanum L.	Alyssum	incanum	x								0
26642	26642	Amaranthus blitum agg.	Amaranthus	blitum	x							2
26642	15050	Amaranthus blitum L.	Amaranthus	blitum	x							2
357	357	Amaranthus albus L.	Amaranthus	albus	x							0
358	358	Amaranthus blitoides S. Watson	Amaranthus	blitoides	x							0
362	362	Amaranthus deflexus L.	Amaranthus	deflexus	x
363	363	Amaranthus graecizans L.	Amaranthus	graecizans	x							0
363	20371	Amaranthus graecizans subsp. silvestris (Vill.) Brenan	Amaranthus	graecizans	n							0
364	6589	Amaranthus bouchonii Thell.	Amaranthus	bouchonii	x							0
364	366	Amaranthus hybridus L.	Amaranthus	hybridus	x
364	15055	Amaranthus hypochondriacus auct.	Amaranthus	hypochondriacus	x						0	0
364	368	Amaranthus powellii S. Watson	Amaranthus	powellii	x						0	0
370	370	Amaranthus retroflexus L.	Amaranthus	retroflexus	x							0
371	371	Ambrosia artemisiifolia L.	Ambrosia	artemisiifolia	x
373	20068	Ambrosia coronopifolia Torr. & A. Gray	Ambrosia	coronopifolia	x								0
373	373	Ambrosia psilostachya DC.	Ambrosia	psilostachya	x								0
374	374	Ambrosia trifida L.	Ambrosia	trifida	x							0
10039	10039	Amelanchier alnifolia (Nutt.) M. Roem.	Amelanchier	alnifolia	x
33663	33663	Amelanchier embergeri (Favarger & Stearn) Landolt	Amelanchier	embergeri	x																									2
375	375	Amelanchier lamarckii F.G. Schroed.	Amelanchier	lamarckii	x
377	377	Amelanchier spicata (Lam.) K. Koch	Amelanchier	spicata	x
384	384	Ammophila arenaria (L.) Link	Ammophila	arenaria	x			2
393	393	Anagallis arvensis L.	Anagallis	arvensis	x							2
393	394	Anagallis arvensis subsp. arvensis	Anagallis	arvensis	o							2
15059	15059	Anchusa arvensis (L.) M. Bieb.	Anchusa	arvensis	x							2
407	407	Anchusa officinalis L.	Anchusa	officinalis	x								2
409	409	Andromeda polifolia L.	Andromeda	polifolia	x											2
854	20417	Andropogon ischoemum L.	Andropogon	ischoemum	x																			2
3975	29977	Androrchis mascula (L.) D. Tyteca & E. Klein	Androrchis	mascula	x																	2		2				2		1
20423	20423	Anemonastrum narcissiflorum (L.) Holub	Anemonastrum	narcissiflorum	x					2														1		2
20423	27650	Anemonastrum narcissiflorum subsp. narcissiflorum	Anemonastrum	narcissiflorum	o					2														1		2
15385	20418	Anemone alpina L.	Anemone	alpina	x					2													1
20423	434	Anemone narcissiflora L.	Anemone	narcissiflora	x					2														1		2
435	435	Anemone nemorosa L.	Anemone	nemorosa	x																1	1	1			2	2	3	2	1
436	436	Anemone ranunculoides L.	Anemone	ranunculoides	x																						2	3		1
437	437	Anemone sylvestris L.	Anemone	sylvestris	x																				2					2
4651	20425	Anemone patens L.	Anemone	patens	x																			2					2
4652	20426	Anemone pratensis L.	Anemone	pratensis	x																			2
4655	20433	Anemone vernalis L.	Anemone	vernalis	x																		2						2
440	440	Angelica archangelica L.	Angelica	archangelica	x								2
440	441	Angelica archangelica subsp. archangelica	Angelica	archangelica	o								2
440	442	Angelica archangelica subsp. litoralis (Fr.) Thell.	Angelica	archangelica	o								2
443	443	Angelica palustris (Besser) Hoffm.	Angelica	palustris	x																2
445	445	Angelica sylvestris L.	Angelica	sylvestris	x								1								3					2	2
445	32155	Angelica sylvestris subsp. bernardiae Reduron	Angelica	sylvestris	o																					2
445	6607	Angelica sylvestris subsp. montana auct.	Angelica	sylvestris	o																					2
445	6608	Angelica sylvestris subsp. sylvestris	Angelica	sylvestris	o								1								3					2	2
448	448	Antennaria dioica (L.) Gaertn.	Antennaria	dioica	x																		2	1
450	450	Anthemis arvensis L.	Anthemis	arvensis	x							2
450	29657	Anthemis arvensis subsp. arvensis	Anthemis	arvensis	o							2
451	451	Anthemis austriaca Jacq.	Anthemis	austriaca	x							2
452	452	Anthemis cotula L.	Anthemis	cotula	x							2
456	456	Anthemis ruthenica M. Bieb.	Anthemis	ruthenica	x							0
459	459	Anthemis tinctoria L.	Anthemis	tinctoria	x								2		3									1
459	29011	Anthemis tinctoria subsp. tinctoria	Anthemis	tinctoria	o								2		3									1
461	461	Anthericum liliago L.	Anthericum	liliago	x																		1	2	2	2			2	2
462	462	Anthericum ramosum L.	Anthericum	ramosum	x																			2	2					2
20071	20071	Anthoxanthum aristatum Boiss.	Anthoxanthum	aristatum	x							0
20071	466	Anthoxanthum puelii Lecoq & Lamotte	Anthoxanthum	puelii	x							0
463	464	Anthoxanthum alpinum ´┐¢. L´┐¢ve ex ´┐¢. L´┐¢ve & D. L´┐¢ve	Anthoxanthum	alpinum	x																		2
463	20453	Anthoxanthum nipponicum Honda	Anthoxanthum	nipponicum	x																		2
463	465	Anthoxanthum odoratum L.	Anthoxanthum	odoratum	x																	2	2	1	1	2			1
467	467	Anthriscus caucalis M. Bieb.	Anthriscus	caucalis	x							2	2
468	468	Anthriscus cerefolium (L.) Hoffm.	Anthriscus	cerefolium	x								2
469	472	Anthriscus nitidus (Wahlenb.) Hazsl.	Anthriscus	nitidus	x								1													2		2
469	473	Anthriscus sylvestris (L.) Hoffm.	Anthriscus	sylvestris	x								2													1
469	20462	Anthriscus sylvestris subsp. alpinus (Vill.) Gremli	Anthriscus	sylvestris	o								2													2
469	26773	Anthriscus sylvestris subsp. stenophyllus Briq.	Anthriscus	sylvestris	o								2
469	20463	Anthriscus sylvestris subsp. sylvestris	Anthriscus	sylvestris	o								2									2
477	477	Anthyllis vulneraria L.	Anthyllis	vulneraria	x					1														2						2
477	478	Anthyllis vulneraria subsp. alpestris (Kit. ex Schult.) H. Lindb.	Anthyllis	vulneraria	o					2																				2
477	32150	Anthyllis vulneraria subsp. alpicola (Br´┐¢gger) Gutermann	Anthyllis	vulneraria	o					2																				2
477	479	Anthyllis vulneraria subsp. carpatica (Pant.) Nyman	Anthyllis	vulneraria	o																			2
477	481	Anthyllis vulneraria subsp. maritima (Schweigg.) Corb.	Anthyllis	vulneraria	o																			2
477	482	Anthyllis vulneraria subsp. polyphylla (DC.) Nyman	Anthyllis	vulneraria	o																			2
477	14783	Anthyllis vulneraria subsp. pseudovulneraria (Sagorski) J. Duvign.	Anthyllis	vulneraria	o
477	485	Anthyllis vulneraria subsp. vulneraria	Anthyllis	vulneraria	o																			2						2
3182	20487	Antirrhinum elatine L.	Antirrhinum	elatine	x							2
3740	20491	Antirrhinum orontium L.	Antirrhinum	orontium	x							2
490	490	Antirrhinum majus L.	Antirrhinum	majus	x				2
490	29658	Antirrhinum majus subsp. majus	Antirrhinum	majus	o				2
27303	498	Apium inundatum (L.) Rchb. f.	Apium	inundatum	x	x											2
32189	500	Apium nodiflorum (L.) Lag.	Apium	nodiflorum	x	x													2
32189	501	Apium repens (Jacq.) Lag.	Apium	repens	x	x								2
497	497	Apium graveolens L.	Apium	graveolens	x	x	2
504	504	Aquilegia einseleana F.W. Schultz	Aquilegia	einseleana	x					2
507	508	Aquilegia atrata W.D.J. Koch	Aquilegia	atrata	x																2			2	2					2
507	510	Aquilegia vulgaris L.	Aquilegia	vulgaris	x																	2		2	2			1		1
507	26926	Aquilegia vulgaris subsp. vulgaris	Aquilegia	vulgaris	o																	2		2	2			1		1
512	512	Arabidopsis thaliana (L.) Heynh.	Arabidopsis	thaliana	x							2												2
24405	520	Arabis glabra (L.) Bernh.	Arabis	glabra	x								2
280	20529	Arabis petiolata M. Bieb.	Arabis	petiolata	x								3															2		2
512	20535	Arabis thaliana L.	Arabis	thaliana	x							2												2
513	514	Arabis alpina L.	Arabis	alpina	x				2	2																		1
513	29661	Arabis caucasica subsp. caucasica	Arabis	caucasica	n				0
513	515	Arabis caucasica Willd.	Arabis	caucasica	x				0
552	20537	Arbutus alpina L.	Arbutus	alpina	x					2
553	20538	Arbutus uva-ursi L.	Arbutus	uva-ursi	x																		2						1	2
546	546	Arctium lappa L.	Arctium	lappa	x								2
547	13702	Arctium minus (Hill) Bernh.	Arctium	minus	x								2
547	548	Arctium minus (Hill) Bernh. s. str.	Arctium	minus	x								2
547	549	Arctium nemorosum Lej.	Arctium	nemorosum	x								2
547	550	Arctium pubens Bab.	Arctium	pubens	x								2
551	551	Arctium tomentosum Mill.	Arctium	tomentosum	x								2
552	552	Arctostaphylos alpinus (L.) Spreng.	Arctostaphylos	alpinus	x					2
553	553	Arctostaphylos uva-ursi (L.) Spreng.	Arctostaphylos	uva-ursi	x																		2						1	2
570	570	Aristolochia clematitis L.	Aristolochia	clematitis	x								2		1
20578	573	Armeria alliacea auct.	Armeria	alliacea	x																			2
20578	20578	Armeria arenaria (Pers.) Schult.	Armeria	arenaria	x																			2
20578	29664	Armeria arenaria subsp. arenaria	Armeria	arenaria	o																			2
581	578	Armeria elongata subsp. elongata	Armeria	elongata	o																	2		3
581	579	Armeria elongata subsp. serpentini (Gauckler) Holub	Armeria	elongata	o																	2		3
581	581	Armeria maritima (Mill.) Willd.	Armeria	maritima	x		2															2		2
581	20583	Armeria maritima subsp. bottendorfensis (A. A. H. Schulz) Rothm.	Armeria	maritima	o																	2		3
581	20584	Armeria maritima subsp. elongata (Hoffm.) Bonnier	Armeria	maritima	o																	2		3
581	20585	Armeria maritima subsp. halleri (Wallr.) Rothm. s. l.	Armeria	maritima	o																	2		3
581	20586	Armeria maritima subsp. hornburgensis (A. A. H. Schulz) Rothm.	Armeria	maritima	o																	2		3
581	11779	Armeria maritima subsp. intermedia (T. Marsson) Buttler	Armeria	maritima	o		2
581	20587	Armeria maritima subsp. maritima auct.	Armeria	maritima	o		2
581	20589	Armeria maritima subsp. serpentini (Gauckler) Rothm.	Armeria	maritima	o																	2		3
584	584	Armoracia rusticana G. Gaertn. et al.	Armoracia	rusticana	x								0
585	585	Arnica montana L.	Arnica	montana	x	x																	2
585	29013	Arnica montana subsp. montana	Arnica	montana	o																		2
10039	27841	Aronia alnifolia Nutt.	Aronia	alnifolia	x
587	587	Arrhenatherum elatius (L.) J. Presl & C. Presl	Arrhenatherum	elatius	x				2				1		1						1	3		1		2
587	6621	Arrhenatherum elatius subsp. bulbosum (Willd.) Sch´┐¢bl. & G. Martens	Arrhenatherum	elatius	o				2				1		1						1	3		1		2
587	6622	Arrhenatherum elatius subsp. elatius	Arrhenatherum	elatius	o				2				1		1						1	3		1		2
589	589	Artemisia absinthium L.	Artemisia	absinthium	x								2		1									1
591	591	Artemisia annua L.	Artemisia	annua	x						0	0
593	593	Artemisia austriaca Jacq.	Artemisia	austriaca	x								0
596	596	Artemisia campestris L.	Artemisia	campestris	x								1		1									2
596	6466	Artemisia campestris subsp. campestris	Artemisia	campestris	o								1		1									2
596	34319	Artemisia campestris subsp. inodora M. Bieb. ex Nyman	Artemisia	campestris	o								1		1									2
596	6467	Artemisia campestris subsp. lednicensis (Spreng.) Greuter & Raab-Straube	Artemisia	campestris	o																			2
596	6625	Artemisia campestris subsp. sericea (Fr.) Neuman	Artemisia	campestris	o								1		1									2
598	598	Artemisia dracunculus L.	Artemisia	dracunculus	x								0
602	29665	Artemisia laciniata subsp. laciniata	Artemisia	laciniata	o		2
602	602	Artemisia laciniata Willd.	Artemisia	laciniata	x		2
605	605	Artemisia maritima L.	Artemisia	maritima	x		2
605	20602	Artemisia maritima subsp. maritima	Artemisia	maritima	o		2
605	20607	Artemisia salina Willd.	Artemisia	salina	x		2
608	608	Artemisia mutellina S.G. Gmel.	Artemisia	mutellina	x					2
608	20074	Artemisia umbelliformis Lam.	Artemisia	umbelliformis	x					2
611	611	Artemisia pontica L.	Artemisia	pontica	x								0
612	612	Artemisia rupestris L.	Artemisia	rupestris	x		2
613	613	Artemisia scoparia Waldst. & Kit.	Artemisia	scoparia	x								2											2
615	615	Artemisia tournefortiana Rchb.	Artemisia	tournefortiana	x							0
616	617	Artemisia verlotiorum Lamotte	Artemisia	verlotiorum	x								0
616	618	Artemisia vulgaris L.	Artemisia	vulgaris	x								2		1
6624	6624	Artemisia biennis Willd.	Artemisia	biennis	x
622	14373	Arum cylindraceum Gasp.	Arum	cylindraceum	x
622	625	Arum maculatum L.	Arum	maculatum	x	x																					2	2
627	627	Aruncus dioicus (Walter) Fernald	Aruncus	dioicus	x																					2	2	2
384	20613	Arundo arenaria L.	Arundo	arenaria	x			2
4229	20614	Arundo australis Cav.	Arundo	australis	x											2			3		2						2
967	20616	Arundo canescens F. H. Wigg.	Arundo	canescens	x														2		2						2
971	20617	Arundo epigejos L.	Arundo	epigejos	x								3		2						2			1			1		1	1
972	20622	Arundo pseudophragmites Haller f.	Arundo	pseudophragmites	x														2
973	20623	Arundo stricta Timm	Arundo	stricta	x											2			2
974	20625	Arundo varia Schrad.	Arundo	varia	x																2			1		3				2
630	630	Asarina procumbens Mill.	Asarina	procumbens	x				0
631	631	Asarum europaeum L.	Asarum	europaeum	x																							2
631	6629	Asarum europaeum subsp. caucasicum (Duch.) So´┐¢	Asarum	europaeum	o																							2
631	6630	Asarum europaeum subsp. europaeum	Asarum	europaeum	o																							2
632	632	Asclepias syriaca L.	Asclepias	syriaca	x								0
636	636	Asparagus officinalis L.	Asparagus	officinalis	x	x							1		1									2	2
636	7187	Asparagus officinalis subsp. officinalis	Asparagus	officinalis	o	x							1		1									2	2
2560	20638	Asperula odorata L.	Asperula	odorata	x																							3		2
655	655	Asperula tinctoria L.	Asperula	tinctoria	x																			2	2
20663	20663	Asplenium scolopendrium L.	Asplenium	scolopendrium	x				1																			2
20663	29870	Asplenium scolopendrium subsp. scolopendrium	Asplenium	scolopendrium	o				1																			2
2178	20667	Aster annuus L.	Aster	annuus	x
22227	20668	Aster conyzae Griess.	Aster	conyzae	x								1		2										2					1
29569	25666	Aster macrophyllus L.	Aster	macrophyllus	x
29912	689	Aster linosyris (L.) Bernh.	Aster	linosyris	x																			2	1
32545	692	Aster laevis L.	Aster	laevis	x								0
32548	693	Aster lanceolatus Willd. s. str.	Aster	lanceolatus	x									0
32548	15085	Aster parviflorus Nees	Aster	parviflorus	x								0
32548	696	Aster tradescantii auct.	Aster	tradescantii	x								0
32550	690	Aster novae-angliae L.	Aster	novae-angliae	x
32552	694	Aster novi-belgii L.	Aster	novi-belgii	x								0
34220	703	Aster tripolium subsp. tripolium	Aster	tripolium	x		2
684	684	Aster alpinus L.	Aster	alpinus	x					2
684	29668	Aster alpinus subsp. alpinus	Aster	alpinus	o					2
685	685	Aster amellus L.	Aster	amellus	x																			3	2
686	686	Aster bellidiastrum (L.) Scop.	Aster	bellidiastrum	x					2						1				1
2763	20675	Astragalus hedysaroides L.	Astragalus	hedysaroides	x					2
706	706	Astragalus alpinus L.	Astragalus	alpinus	x					2
707	707	Astragalus arenarius L.	Astragalus	arenarius	x																			2
709	709	Astragalus australis (L.) Lam.	Astragalus	australis	x					2
712	712	Astragalus cicer L.	Astragalus	cicer	x																				2
713	713	Astragalus danicus Retz.	Astragalus	danicus	x																			2
716	716	Astragalus exscapus L.	Astragalus	exscapus	x																			2
716	34067	Astragalus exscapus subsp. exscapus	Astragalus	exscapus	o																			2
717	717	Astragalus frigidus (L.) A. Gray	Astragalus	frigidus	x					2
717	27652	Astragalus frigidus subsp. frigidus	Astragalus	frigidus	o					2
718	718	Astragalus glycyphyllos L.	Astragalus	glycyphyllos	x																				2			1
718	29669	Astragalus glycyphyllos subsp. glycyphyllos	Astragalus	glycyphyllos	o																				2			1
727	727	Astragalus penduliflorus Lam.	Astragalus	penduliflorus	x					2
741	741	Astrantia major L.	Astrantia	major	x																	2				2	2	2
741	742	Astrantia major subsp. carinthiaca (Hoppe ex Rchb.) Arcang.	Astrantia	major	o																					2
741	32623	Astrantia major subsp. involucrata (W.D.J. Koch) Ces.	Astrantia	major	o																					2
741	743	Astrantia major subsp. major	Astrantia	major	o																	2				2	2	2
4198	20688	Athamanta oreoselinum L.	Athamanta	oreoselinum	x																			2	3				2	2
5540	20686	Athamanta libanotis L.	Athamanta	libanotis	x																1			1	2
749	749	Athamanta cretensis L.	Athamanta	cretensis	x				2	2
752	752	Athyrium distentifolium Opiz	Athyrium	distentifolium	x																					3		2	2
753	753	Athyrium filix-femina (L.) Roth	Athyrium	filix-femina	x																					2	2	2	2
27690	27690	Atocion rupestre (L.) Oxelman	Atocion	rupestre	x				1															2
32161	32161	Atocion armeria (L.) Raf.	Atocion	armeria	x																			1	2					2
1587	20691	Atragene alpina L.	Atragene	alpina	x																					2			2
20698	764	Atriplex heterosperma Bunge	Atriplex	heterosperma	x							0
20698	20698	Atriplex micrantha Ledeb.	Atriplex	micrantha	x							0
20704	20704	Atriplex pedunculata L.	Atriplex	pedunculata	x		2
20705	20705	Atriplex portulacoides L.	Atriplex	portulacoides	x		2
20706	756	Atriplex calotheca (Rafn) Fr.	Atriplex	calotheca	x	x	2
20706	758	Atriplex glabriuscula Edmondston	Atriplex	glabriuscula	x		2
20706	762	Atriplex prostrata DC.	Atriplex	prostrata	x		2				2	1
20706	25211	Atriplex prostrata subsp. deltoidea (Bab.) Rauschert	Atriplex	prostrata	o		2
20706	25213	Atriplex prostrata subsp. latifolia (Wahlenb.) Rauschert	Atriplex	prostrata	o		2				2	1
20706	25212	Atriplex prostrata subsp. prostrata	Atriplex	prostrata	o		2
20706	29366	Atriplex prostrata subsp. triangularis (Willd.) Rauschert	Atriplex	prostrata	o		2
754	20002	Atriplex acuminata Waldst. & Kit.	Atriplex	acuminata	x							2
754	754	Atriplex sagittata Borkh.	Atriplex	sagittata	x							2
766	766	Atriplex littoralis L.	Atriplex	littoralis	x		2
767	767	Atriplex oblongifolia Waldst. & Kit.	Atriplex	oblongifolia	x							0			0
768	768	Atriplex patula L.	Atriplex	patula	x							2
769	769	Atriplex rosea L.	Atriplex	rosea	x							2
770	770	Atriplex laciniata L.	Atriplex	laciniata	x		2
770	20707	Atriplex sabulosa Rouy	Atriplex	sabulosa	x		2
771	771	Atriplex tatarica L.	Atriplex	tatarica	x							0
771	34118	Atriplex tatarica subsp. tatarica	Atriplex	tatarica	n							0
3848	20708	Atropa physalodes L.	Atropa	physalodes	x
772	772	Atropa bella-donna L.	Atropa	bella-donna	x								2
777	777	Aurinia saxatilis (L.) Desv.	Aurinia	saxatilis	x																			2
777	29670	Aurinia saxatilis subsp. saxatilis	Aurinia	saxatilis	o																			2
20728	20717	Avena pratensis L.	Avena	pratensis	x																		2	3
20729	20718	Avena pubescens Huds.	Avena	pubescens	x					1												3	1	2		2
20729	13281	Avena pubescens subsp. laevigata (Schur) Asch. & Graebn.	Avena	pubescens	o					2
2791	20716	Avena parlatorei J. Woods	Avena	parlatorei	x					2
587	20713	Avena elatior L.	Avena	elatior	x				2				1		1						1	3		1		2
6105	20711	Avena distichophylla Vill.	Avena	distichophylla	x					2
6108	20714	Avena flavescens L.	Avena	flavescens	x
6468	6468	Avena strigosa Schreb.	Avena	strigosa	x							2
780	780	Avena fatua L.	Avena	fatua	x	x							2
20725	783	Avenella flexuosa (L.) Drejer	Avenella	flexuosa	x																		2			2			2
20728	788	Avenochloa pratensis (L.) Holub	Avenochloa	pratensis	x																		2	3
20729	789	Avenochloa pubescens (Huds.) Holub	Avenochloa	pubescens	x					1												3	1	2		2
20728	20732	Avenula pratensis (L.) Dumort.	Avenula	pratensis	x																		2	3
20729	20733	Avenula pubescens (Huds.) Dumort.	Avenula	pubescens	x					1												3	1	2		2
792	792	Azolla filiculoides Lam.	Azolla	filiculoides	x														0
801	801	Barbarea intermedia Boreau	Barbarea	intermedia	x							2	2
802	802	Barbarea stricta Andrz.	Barbarea	stricta	x								2	2
804	33617	Barbarea vulgaris R. Br., s. str.	Barbarea	vulgaris	x								2	2
804	20745	Barbarea vulgaris subsp. rivularis (Martrin-Donos) Sudre	Barbarea	vulgaris	o								2	2
804	6469	Barbarea vulgaris subsp. vulgaris	Barbarea	vulgaris	o								2	2
20751	20751	Bassia scoparia (L.) Voss	Bassia	scoparia	x							0
4697	20763	Batrachium penicillatum Dumort.	Batrachium	penicillatum	x														2
5629	20768	Behen vulgaris Moench	Behen	vulgaris	x				2	1			2		1							1	1	2	1
686	20769	Bellidiastrum michelii Cass.	Bellidiastrum	michelii	x					2						1				1
814	814	Bellis perennis L.	Bellis	perennis	x																	2
3576	20770	Berberis aquifolium Pursh	Berberis	aquifolium	x																							0
818	818	Berberis vulgaris L.	Berberis	vulgaris	x																									2
818	29671	Berberis vulgaris subsp. vulgaris	Berberis	vulgaris	o																									2
819	819	Berteroa incana (L.) DC.	Berteroa	incana	x								0
6641	6641	Beta vulgaris L.	Beta	vulgaris	x		2
6641	823	Beta vulgaris subsp. maritima (L.) Arcang.	Beta	vulgaris	x	x	2
5752	20775	Betonica annua L.	Betonica	annua	x							2
826	826	Betonica officinalis L.	Betonica	officinalis	x																2		1	1	1	1		1		1
826	29672	Betonica officinalis subsp. officinalis	Betonica	officinalis	o																2		1	1	1	1		1		1
11767	14754	Betula alnobetula Ehrh.	Betula	alnobetula	x																					2
827	827	Betula humilis Schrank	Betula	humilis	x											2
828	828	Betula nana L.	Betula	nana	x											2
829	829	Betula pendula Roth	Betula	pendula	x																						2	1	3	1
830	830	Betula pubescens Ehrh.	Betula	pubescens	x											2										2	2		2
830	6472	Betula pubescens subsp. carpatica (Willd.) Simonk.	Betula	pubescens	o											2										2	2		2
830	12332	Betula pubescens subsp. glutinosa (Wallr. ex Syme) Berher	Betula	pubescens	o											2										2	2		2
830	6471	Betula pubescens subsp. pubescens	Betula	pubescens	o											2										2	3		1
832	832	Bidens cernua L.	Bidens	cernua	x						2
833	833	Bidens connata Willd.	Bidens	connata	x						0
834	834	Bidens frondosa L.	Bidens	frondosa	x						0
835	835	Bidens radiata Thuill.	Bidens	radiata	x						2
836	836	Bidens tripartita L.	Bidens	tripartita	x						2
836	838	Bidens tripartita subsp. tripartita	Bidens	tripartita	o						2
844	844	Biscutella laevigata L.	Biscutella	laevigata	x				2															2
844	26569	Biscutella laevigata subsp. gracilis Mach.-Laur.	Biscutella	laevigata	o																			2
844	6651	Biscutella laevigata subsp. guestphalica Mach.-Laur.	Biscutella	laevigata	o				2
844	6652	Biscutella laevigata subsp. kerneri Mach.-Laur.	Biscutella	laevigata	o				2															2
844	6653	Biscutella laevigata subsp. laevigata	Biscutella	laevigata	o				2	2
844	6655	Biscutella laevigata subsp. subaphylla Mach.-Laur.	Biscutella	laevigata	o				2
844	26570	Biscutella laevigata subsp. tenuifolia (Wallr.) Mach.-Laur.	Biscutella	laevigata	o				2															2
844	6656	Biscutella laevigata subsp. varia (Dumort.) Rouy & Foucaud	Biscutella	laevigata	o				2															2
848	848	Blechnum spicant (L.) Roth	Blechnum	spicant	x																						2		2
1521	35298	Blitum bonus-henricus (L.) Rchb.	Blitum	bonus-henricus	x								2
1531	14198	Blitum chenopodioides L.	Blitum	chenopodioides	x		2
854	854	Bothriochloa ischoemum (L.) Keng	Bothriochloa	ischoemum	x																			2
4866	32151	Brachiolobus pyrenaicus L. ex All.	Brachiolobus	pyrenaicus	x																	2
862	863	Brachypodium pinnatum (L.) P. Beauv.	Brachypodium	pinnatum	x										1						1	1		3	1					2
862	864	Brachypodium rupestre (Host) Roem. & Schult.	Brachypodium	rupestre	x																			2	1
866	866	Brachypodium sylvaticum (Huds.) P. Beauv.	Brachypodium	sylvaticum	x								1														2	3	1	1
866	868	Brachypodium sylvaticum subsp. sylvaticum	Brachypodium	sylvaticum	o								1														2	3	1	1
1624	20821	Brassica orientalis L.	Brassica	orientalis	x							2
875	875	Brassica nigra (L.) W.D.J. Koch	Brassica	nigra	x	x					2		2
876	876	Brassica oleracea L.	Brassica	oleracea	x	x							2
877	877	Brassica rapa L.	Brassica	rapa	x	x						2
877	6658	Brassica rapa subsp. campestris (L.) A.R. Clapham	Brassica	rapa	o	x						2
881	881	Briza media L.	Briza	media	x											1					2	3	2	2
881	29018	Briza media subsp. media	Briza	media	o											1					2	3	2	2
2376	20834	Bromus giganteus L.	Bromus	giganteus	x								2														2	2
6664	6664	Bromus carinatus Hook. & Arn.	Bromus	carinatus	x								0
862	20841	Bromus pinnatus L.	Bromus	pinnatus	x										1						1	1		3	1					2
862	20843	Bromus rupestris Host	Bromus	rupestris	x																			2	1
883	883	Bromus arvensis L.	Bromus	arvensis	x							2
883	7191	Bromus arvensis subsp. arvensis	Bromus	arvensis	o							2
883	29553	Bromus arvensis subsp. parviflorus (Desf.) H. Scholz	Bromus	arvensis	o							2
883	6663	Bromus arvensis subsp. segetalis H. Scholz	Bromus	arvensis	o							2
884	884	Bromus brachystachys Hornung	Bromus	brachystachys	x							2
891	891	Bromus erectus Huds.	Bromus	erectus	x										2						1	2		3	1					1
891	26931	Bromus erectus subsp. erectus	Bromus	erectus	o										2						1	2		3	1					1
891	20832	Bromus erectus subsp. longiflorus (Spreng.) Arcang.	Bromus	erectus	o
895	896	Bromus hordeaceus L.	Bromus	hordeaceus	x							2									1	2		1
895	897	Bromus hordeaceus subsp. hordeaceus	Bromus	hordeaceus	o							2									1	2		1
895	30438	Bromus hordeaceus subsp. longipedicellatus Spalton	Bromus	hordeaceus	o							2									1
895	34204	Bromus hordeaceus subsp. mediterraneus (H. Scholz & F.M. V´┐¢zquez) H. Scholz	Bromus	hordeaceus	o																	2
895	24927	Bromus hordeaceus subsp. pseudothominei (P.M. Sm.) H. Scholz	Bromus	hordeaceus	o							2
895	898	Bromus hordeaceus subsp. thominei (Hardouin) Braun-Blanq.	Bromus	hordeaceus	x																			2
895	899	Bromus lepidus Holmb.	Bromus	lepidus	x							2
895	34327	Bromus molliformis subsp. mediterraneus H. Scholz & F. M. V´┐¢zquez	Bromus	molliformis	o																	2
903	903	Bromus inermis Leyss.	Bromus	inermis	x								2		3									1
905	13697	Bromus japonicus subsp. japonicus	Bromus	japonicus	n							0
905	27601	Bromus japonicus subsp. subsquarrosus (Borb´┐¢s) P´┐¢nzes	Bromus	japonicus	n							0
905	905	Bromus japonicus Thunb.	Bromus	japonicus	x							0
908	909	Bromus commutatus Schrad.	Bromus	commutatus	x							2
908	13689	Bromus commutatus subsp. commutatus	Bromus	commutatus	o							2
908	32222	Bromus commutatus subsp. decipiens (Bomble & H. Scholz) H. Scholz	Bromus	commutatus	o							2
908	910	Bromus racemosus L.	Bromus	racemosus	x							1									2
908	30439	Bromus racemosus subsp. lusitanicus (Sales & P.M. Sm.) H. Scholz & Spalton	Bromus	racemosus	o							1									2
908	30440	Bromus racemosus subsp. racemosus	Bromus	racemosus	o																2
908	26150	Bromus secalinus subsp. decipiens Bomble & H. Scholz	Bromus	racemosus	o							2
911	912	Bromus benekenii (Lange) Trimen	Bromus	benekenii	x								1															2
911	913	Bromus ramosus Huds.	Bromus	ramosus	x								2															1
915	917	Bromus grossus DC.	Bromus	grossus	x							2
915	918	Bromus secalinus L.	Bromus	secalinus	x							2
915	20844	Bromus secalinus subsp. billotii (F.W. Schultz) Hegi	Bromus	secalinus	o							2
915	33505	Bromus secalinus subsp. infestus H. Scholz	Bromus	secalinus	o							2
915	7192	Bromus secalinus subsp. secalinus	Bromus	secalinus	o							2
919	919	Bromus squarrosus L.	Bromus	squarrosus	x							0
920	920	Bromus sterilis L.	Bromus	sterilis	x							2			1
921	921	Bromus tectorum L.	Bromus	tectorum	x							2												1
924	924	Bryonia alba L.	Bryonia	alba	x								2
925	925	Bryonia dioica Jacq.	Bryonia	dioica	x								2
33628	33628	Buglossoides arvensis (L.) I.M. Johnst.	Buglossoides	arvensis	x							2
931	931	Buglossoides purpurocaerulea (L.) I.M. Johnst.	Buglossoides	purpurocaerulea	x																									2
934	934	Bunias orientalis L.	Bunias	orientalis	x								0
938	938	Bunium bulbocastanum L.	Bunium	bulbocastanum	x							2			2									1
5873	20867	Buphthalmum speciosum Schreb.	Buphthalmum	speciosum	x								0
29554	950	Bupleurum gerardi auct.	Bupleurum	gerardi	x																				2
29554	29554	Bupleurum virgatum Cav.	Bupleurum	virgatum	x																				2
946	946	Bupleurum falcatum L.	Bupleurum	falcatum	x										1										2
946	949	Bupleurum falcatum subsp. falcatum	Bupleurum	falcatum	o										1										2
952	952	Bupleurum longifolium L.	Bupleurum	longifolium	x																				2	2		2		1
952	29026	Bupleurum longifolium subsp. longifolium	Bupleurum	longifolium	o																				2	2		2		1
955	955	Bupleurum ranunculoides L.	Bupleurum	ranunculoides	x					2
955	15125	Bupleurum ranunculoides subsp. ranunculoides	Bupleurum	ranunculoides	o					2
956	956	Bupleurum rotundifolium L.	Bupleurum	rotundifolium	x							2
959	959	Bupleurum tenuissimum L.	Bupleurum	tenuissimum	x		2
959	29838	Bupleurum tenuissimum subsp. tenuissimum	Bupleurum	tenuissimum	o		2
960	960	Butomus umbellatus L.	Butomus	umbellatus	x														2
961	961	Buxus sempervirens L.	Buxus	sempervirens	x																							1		2
966	966	Calamagrostis arundinacea (L.) Roth	Calamagrostis	arundinacea	x																					2		1	2
967	968	Calamagrostis canescens (F.H. Wigg.) Roth	Calamagrostis	canescens	x														2		2						2
967	26768	Calamagrostis canescens subsp. canescens	Calamagrostis	canescens	o														2		2						2
967	7622	Calamagrostis canescens subsp. vilnensis (Besser) H. Scholz	Calamagrostis	canescens	o
967	969	Calamagrostis phragmitoides Hartm.	Calamagrostis	phragmitoides	x																1					2	2
967	20893	Calamagrostis pseudopurpurea Gerstl. ex O. R. Heine	Calamagrostis	pseudopurpurea	x														2
967	970	Calamagrostis rivalis H. Scholz	Calamagrostis	rivalis	x														2
971	971	Calamagrostis epigejos (L.) Roth	Calamagrostis	epigejos	x								3		2						2			1			1		1	1
971	34205	Calamagrostis epigejos subsp. epigejos	Calamagrostis	epigejos	o								3		2						2			1			1		1	1
972	972	Calamagrostis pseudophragmites (Haller f.) Koeler	Calamagrostis	pseudophragmites	x														2
973	20890	Calamagrostis neglecta auct.	Calamagrostis	neglecta	x											2			2
973	973	Calamagrostis stricta (Timm) Koeler	Calamagrostis	stricta	x											2			2
974	974	Calamagrostis varia (Schrad.) Host	Calamagrostis	varia	x																2			1		3				2
974	29027	Calamagrostis varia subsp. varia	Calamagrostis	varia	o																2			1		3				2
975	975	Calamagrostis villosa (Chaix) J.F. Gmel.	Calamagrostis	villosa	x																					2			2
1593	978	Calamintha clinopodium Spenn.	Calamintha	clinopodium	x																				2	2		1		1
980	982	Calamintha einseleana F. W. Schultz	Calamintha	einseleana	x				2
980	29873	Calamintha foliosa Opiz	Calamintha	foliosa	x				2
980	20905	Calamintha menthifolia Host	Calamintha	menthifolia	x																				2			1		2
980	20906	Calamintha nepeta (L.) Savi	Calamintha	nepeta	x				2
980	29674	Calamintha nepeta subsp. nepeta	Calamintha	nepeta	o				2
980	984	Calamintha nepetoides Jord.	Calamintha	nepetoides	x				2
980	986	Calamintha sylvatica Bromf.	Calamintha	sylvatica	x																				2			1		2
988	988	Calendula arvensis (Vaillant) L.	Calendula	arvensis	x							2
990	990	Calla palustris L.	Calla	palustris	x											1			2								2
1007	1007	Calluna vulgaris (L.) Hull	Calluna	vulgaris	x											2							3	1		2			2
1008	1008	Caltha palustris L.	Caltha	palustris	x														2	2	3						2
1010	1011	Calystegia pulchra Brummitt & Heywood	Calystegia	pulchra	x								0
1010	1012	Calystegia sepium (L.) R. Br.	Calystegia	sepium	x								2
1010	6677	Calystegia sepium subsp. baltica Rothm.	Calystegia	sepium	o		1						2
1010	26571	Calystegia sepium subsp. sepium	Calystegia	sepium	o								2
1010	1013	Calystegia silvatica (Kit.) Griseb.	Calystegia	silvatica	x								0
1014	1014	Calystegia soldanella (L.) Roem. & Schult.	Calystegia	soldanella	x			2
1016	1017	Camelina alyssum (Mill.) Thell.	Camelina	alyssum	x							2
1016	1020	Camelina microcarpa DC.	Camelina	microcarpa	x							2
1016	1021	Camelina microcarpa subsp. microcarpa	Camelina	microcarpa	o
1016	29556	Camelina microcarpa subsp. pilosa (DC.) Hiitonen	Camelina	microcarpa	o							2
1016	1022	Camelina microcarpa subsp. sylvestris (Wallr.) Hiitonen	Camelina	microcarpa	o							2
1016	1023	Camelina sativa (L.) Crantz	Camelina	sativa	x							2
1016	1024	Camelina sativa subsp. pilosa auct.	Camelina	sativa	o							2
1016	1025	Camelina sativa subsp. sativa	Camelina	sativa	o							2
1016	7309	Camelina sativa subsp. zingeri (Mirek) Smejkal	Camelina	sativa	o							2
1027	1027	Campanula alpina Jacq.	Campanula	alpina	x																		2
1028	1028	Campanula barbata L.	Campanula	barbata	x																		2
1028	1029	Campanula barbata subsp. barbata	Campanula	barbata	o																		2
1031	1031	Campanula bononiensis L.	Campanula	bononiensis	x																				2
1034	1034	Campanula cervicaria L.	Campanula	cervicaria	x																1				2			2		1
1036	1036	Campanula cochleariifolia Lam.	Campanula	cochleariifolia	x				2	2
1042	1042	Campanula glomerata L.	Campanula	glomerata	x																			2	1
1042	27338	Campanula glomerata subsp. farinosa (Rochel ex Andrz.) Kirschl.	Campanula	glomerata	o																			2	1
1042	26936	Campanula glomerata subsp. glomerata	Campanula	glomerata	o																			2	1
1043	1043	Campanula latifolia L.	Campanula	latifolia	x								1															2
1047	1047	Campanula patula L.	Campanula	patula	x																1	2
1047	27638	Campanula patula subsp. patula	Campanula	patula	o																1	2
1048	1048	Campanula persicifolia L.	Campanula	persicifolia	x																				2			1		2
1048	29030	Campanula persicifolia subsp. persicifolia	Campanula	persicifolia	o																				2			1		2
1054	1054	Campanula rapunculoides L.	Campanula	rapunculoides	x							2	1		1										2					2
1055	1055	Campanula rapunculus L.	Campanula	rapunculus	x								1		1							2		2	2					1
1056	1056	Campanula rhomboidalis L.	Campanula	rhomboidalis	x																	0
1057	1058	Campanula baumgartenii Becker	Campanula	baumgartenii	x																								2
1057	1072	Campanula rotundifolia L.	Campanula	rotundifolia	x				2												1	2	2	2		2			2	2
1057	27342	Campanula rotundifolia subsp. rotundifolia	Campanula	rotundifolia	o				2												1	2	2	2		2			2	2
1057	1073	Campanula scheuchzeri Vill.	Campanula	scheuchzeri	x					2												1	2
1077	1077	Campanula sibirica L.	Campanula	sibirica	x																			2
1077	29675	Campanula sibirica subsp. sibirica	Campanula	sibirica	o																			2
1079	1079	Campanula thyrsoides L.	Campanula	thyrsoides	x					2
1079	1081	Campanula thyrsoides subsp. thyrsoides	Campanula	thyrsoides	o					2
1083	1083	Campanula trachelium L.	Campanula	trachelium	x								1															2
1083	29676	Campanula trachelium subsp. trachelium	Campanula	trachelium	o								1															2
3332	20939	Campanula speculum-veneris L.	Campanula	speculum-veneris	x							2
71	20932	Campanula liliifolia L.	Campanula	liliifolia	x																2							1
1091	1091	Capsella bursa-pastoris (L.) Medik.	Capsella	bursa-pastoris	x							2	2	2
1091	20942	Capsella heegeri Solms	Capsella	heegeri	x							2	2	2
1095	1095	Cardamine amara L.	Cardamine	amara	x															3							2
1095	10105	Cardamine amara subsp. amara	Cardamine	amara	o															3							2
1105	1108	Cardamine nemorosa Lej.	Cardamine	nemorosa	x								1						1	1	2	2				1	2	1
1105	15133	Cardamine pratensis L.	Cardamine	pratensis	x								1						1	1	2	2				1	2	1
1105	1110	Cardamine pratensis L. s. str.	Cardamine	pratensis	x								1						1	1	2	2				1	2	1
1113	1113	Cardamine trifolia L.	Cardamine	trifolia	x																						1	2
34223	1118	Cardaria draba (L.) Desv.	Cardaria	draba	x								0		0
1556	20963	Carduus acaulos L.	Carduus	acaulos	x																	1	1	2
1559	20966	Carduus canus L.	Carduus	canus	x																2
1562	20972	Carduus dissectus L.	Carduus	dissectus	x																2
1563	20973	Carduus eriophorus L.	Carduus	eriophorus	x								2
1569	20975	Carduus heterophyllus L.	Carduus	heterophyllus	x																3	2				2
1574	20981	Carduus palustris L.	Carduus	palustris	x								2			2					3						2
1576	20984	Carduus rivularis Jacq.	Carduus	rivularis	x																2
1578	20986	Carduus tuberosus L.	Carduus	tuberosus	x																2			1
1579	20988	Carduus vulgaris Savi	Carduus	vulgaris	x								2
5258	20983	Carduus pygmaeus Jacq.	Carduus	pygmaeus	x					2
1155	1155	Carex acutiformis Ehrh.	Carex	acutiformis	x														2		1						2
1156	1156	Carex alba Scop.	Carex	alba	x																			2				2		3
1157	1157	Carex appropinquata Schumach.	Carex	appropinquata	x														2								1
1158	1158	Carex aquatilis Wahlenb.	Carex	aquatilis	x														2
1159	1160	Carex arenaria L.	Carex	arenaria	x	x																	1	2
1159	21007	Carex colchica J. Gay	Carex	colchica	x																			2
1159	1161	Carex ligerica J. Gay	Carex	ligerica	x																			2
1159	1162	Carex pseudobrizoides Clavaud	Carex	pseudobrizoides	x	x																							2
1163	1163	Carex atherodes Spreng.	Carex	atherodes	x														2
1164	14018	Carex atrata L.	Carex	atrata	x					2						1										1
1164	20995	Carex atrata subsp. aterrima (Hoppe) ?elak.	Carex	atrata	o											2										1
1164	7094	Carex atrata subsp. atrata	Carex	atrata	o					2
1164	1167	Carex parviflora Host	Carex	parviflora	x					2
1169	1169	Carex baldensis L.	Carex	baldensis	x					2
1172	1172	Carex binervis Sm.	Carex	binervis	x																		2
1173	1173	Carex bohemica Schreb.	Carex	bohemica	x													2
1174	1174	Carex brachystachys Schrank	Carex	brachystachys	x															2
1176	1176	Carex brizoides L.	Carex	brizoides	x	x																					3	2	2
1177	1177	Carex buekii Wimm.	Carex	buekii	x														2
1178	29031	Carex buxbaumii subsp. buxbaumii	Carex	buxbaumii	o											2					2
1178	1179	Carex buxbaumii Wahlenb.	Carex	buxbaumii	x											2					2
1178	1180	Carex hartmaniorum A. Cajander	Carex	hartmaniorum	x											2					2
1181	1182	Carex brunnescens (Pers.) Poir.	Carex	brunnescens	x											2							2
1181	1183	Carex brunnescens subsp. brunnescens	Carex	brunnescens	o											2											2
1181	1184	Carex brunnescens subsp. vitilis (Fr.) Kalela	Carex	brunnescens	o											2											2
1181	1185	Carex canescens L.	Carex	canescens	x											3											2
1186	1186	Carex capillaris L.	Carex	capillaris	x					2						2
1186	34070	Carex capillaris subsp. capillaris	Carex	capillaris	o					2						2
1187	1187	Carex capitata L.	Carex	capitata	x											2
1188	1188	Carex caryophyllea Latourr.	Carex	caryophyllea	x																	1	1	2
1189	1189	Carex cespitosa L.	Carex	cespitosa	x														2		1						2
1190	1190	Carex chordorrhiza L. f.	Carex	chordorrhiza	x											2
1194	1194	Carex davalliana Sm.	Carex	davalliana	x											2
1195	1195	Carex depauperata With.	Carex	depauperata	x																							2
1196	1196	Carex diandra Schrank	Carex	diandra	x											2
1197	1197	Carex digitata L.	Carex	digitata	x																							2		2
1198	1198	Carex dioica L.	Carex	dioica	x											2
1200	1200	Carex distans L.	Carex	distans	x		2							2		2					2
1200	34206	Carex distans subsp. distans	Carex	distans	o		2							2		2					2
1201	1201	Carex disticha Huds.	Carex	disticha	x														2		1
1203	1203	Carex echinata Murray	Carex	echinata	x											2					1						1
1204	1204	Carex elata All.	Carex	elata	x														2								1
1204	1205	Carex elata subsp. elata	Carex	elata	o														2								1
1204	1206	Carex elata subsp. omskiana (Meinsh.) Jalas	Carex	elata	o											1			2								1
1207	1207	Carex elongata L.	Carex	elongata	x																						2
1208	1208	Carex ericetorum Pollich	Carex	ericetorum	x																		2	2					2	2
1209	1209	Carex extensa Gooden.	Carex	extensa	x		2
1212	1212	Carex ferruginea Scop.	Carex	ferruginea	x					2
1215	1215	Carex firma Host	Carex	firma	x					2
1216	1216	Carex flacca Schreb.	Carex	flacca	x											2					2		1	2				1		2
1216	1217	Carex flacca subsp. flacca	Carex	flacca	o											2					2		1	2				1		2
1219	20011	Carex demissa Hornem.	Carex	demissa	x											2
1219	1220	Carex flava L.	Carex	flava	x											2					1						2
1219	29679	Carex lepidocarpa subsp. lepidocarpa	Carex	lepidocarpa	o											2
1219	1222	Carex lepidocarpa Tausch	Carex	lepidocarpa	x											2
1219	1223	Carex oederi auct.	Carex	oederi	x									1		2	1
1219	1224	Carex scandinavica E. W. Davies	Carex	scandinavica	x									1		2	1
1219	1225	Carex tumidicarpa Andersson	Carex	tumidicarpa	x											2
1219	6693	Carex viridula Michx.	Carex	viridula	x									1		2	1
1227	1227	Carex frigida All.	Carex	frigida	x											2
1229	1229	Carex fuliginosa Schkuhr	Carex	fuliginosa	x					2
1229	14096	Carex fuliginosa subsp. fuliginosa	Carex	fuliginosa	o					2
1231	1231	Carex halleriana Asso	Carex	halleriana	x																			1	2					2
1231	29678	Carex halleriana subsp. halleriana	Carex	halleriana	o																			1	2					2
1232	1232	Carex heleonastes L. f.	Carex	heleonastes	x											2
1233	1233	Carex hirta L.	Carex	hirta	x								1	2	2									1
1234	1234	Carex hordeistichos Vill.	Carex	hordeistichos	x									2
1236	1236	Carex humilis Leyss.	Carex	humilis	x																			3	1					2
1238	1238	Carex laevigata Sm.	Carex	laevigata	x																						2
1239	1239	Carex lasiocarpa Ehrh.	Carex	lasiocarpa	x											2
1240	1240	Carex leporina L.	Carex	leporina	x									1									2						2
1240	21055	Carex ovalis Gooden.	Carex	ovalis	x									1									2						2
1241	1241	Carex limosa L.	Carex	limosa	x											2
1244	1244	Carex melanostachya Willd.	Carex	melanostachya	x														2		2
1245	1245	Carex michelii Host	Carex	michelii	x																			2	2
1246	1246	Carex microglochin Wahlenb.	Carex	microglochin	x											2
1247	1247	Carex montana L.	Carex	montana	x																		1	2	1			1		2
1248	1248	Carex mucronata All.	Carex	mucronata	x					2
1249	6479	Carex chabertii F. W. Schultz	Carex	chabertii	x								2
1249	1250	Carex divulsa Stokes	Carex	divulsa	x
1249	26783	Carex guestphalica auct.	Carex	guestphalica	x								2
1249	1251	Carex leersiana Rauschert	Carex	leersiana	x								2
1249	6687	Carex muricata L.	Carex	muricata	x								2
1249	1252	Carex pairae F.W. Schultz	Carex	pairae	x								2															2
1249	21059	Carex polyphylla Kar. & Kir.	Carex	polyphylla	x								2
1249	1253	Carex spicata Huds.	Carex	spicata	x								2															1
1256	21024	Carex fusca All.	Carex	fusca	x											2
1256	26945	Carex fusca subsp. alpina (Gaudin) Oberd.	Carex	fusca	o											2
1256	26944	Carex fusca subsp. fusca	Carex	fusca	o											2
1256	1256	Carex nigra (L.) Reichard	Carex	nigra	x											2
1256	6690	Carex nigra subsp. alpina (Gaudin) Lemke	Carex	nigra	o											2
1256	6691	Carex nigra subsp. nigra	Carex	nigra	o											2
1260	1260	Carex obtusata Lilj.	Carex	obtusata	x																			2
1263	21051	Carex ornithopoda subsp. elongata (Leyb.) F. Vierh.	Carex	ornithopoda	o					2
1263	21052	Carex ornithopoda subsp. ornithopoda	Carex	ornithopoda	o																									2
1263	1263	Carex ornithopoda Willd.	Carex	ornithopoda	x					2																				2
1264	1264	Carex ornithopodioides Hausm.	Carex	ornithopodioides	x					2
1265	1265	Carex pallescens L.	Carex	pallescens	x																1		2						1
1266	1266	Carex panicea L.	Carex	panicea	x											2					2		1
1267	1267	Carex paniculata L.	Carex	paniculata	x														2								2
1267	29033	Carex paniculata subsp. paniculata	Carex	paniculata	o														2								2
1268	1268	Carex pauciflora Lightf.	Carex	pauciflora	x											2
1271	1271	Carex pendula Huds.	Carex	pendula	x																						2	1
1272	1272	Carex pilosa Scop.	Carex	pilosa	x																							2	2
1273	1273	Carex pilulifera L.	Carex	pilulifera	x																		2						2
1273	29680	Carex pilulifera subsp. pilulifera	Carex	pilulifera	o																		2						2
1274	1276	Carex praecox Schreb.	Carex	praecox	x																			2
1277	1277	Carex pseudocyperus L.	Carex	pseudocyperus	x														2								1
1278	1278	Carex pulicaris L.	Carex	pulicaris	x											2					1		1	1
1279	1279	Carex punctata Gaudin	Carex	punctata	x											2
1280	1280	Carex remota L.	Carex	remota	x															2							2	1	1
1282	1282	Carex riparia Curtis	Carex	riparia	x														2								1
1283	1283	Carex rostrata Stokes	Carex	rostrata	x											2			2
1283	29681	Carex rostrata subsp. rostrata	Carex	rostrata	o											2			2
1284	1284	Carex rupestris All.	Carex	rupestris	x					2
1285	1285	Carex secalina Wahlenb.	Carex	secalina	x		2
1288	1288	Carex sempervirens Vill.	Carex	sempervirens	x					3														2
1292	1292	Carex strigosa Huds.	Carex	strigosa	x																						2	1
1293	1293	Carex supina Wahlenb.	Carex	supina	x																			2
1294	1294	Carex sylvatica Huds.	Carex	sylvatica	x																						2	3	1	1
1294	29682	Carex sylvatica subsp. sylvatica	Carex	sylvatica	o																						2	3	1	1
1295	1295	Carex tomentosa L.	Carex	tomentosa	x																2		1	1						1
1297	1297	Carex trinervis Degl.	Carex	trinervis	x	x																	2
1298	1298	Carex umbrosa Host	Carex	umbrosa	x																							2
1298	29034	Carex umbrosa subsp. umbrosa	Carex	umbrosa	o																							2
1299	1299	Carex vaginata Tausch	Carex	vaginata	x																		2
1300	1300	Carex vesicaria L.	Carex	vesicaria	x														2
1301	21009	Carex cuprina auct.	Carex	cuprina	x									2					2								1
1301	1302	Carex otrubae Podp.	Carex	otrubae	x									2					2								1
1301	1303	Carex vulpina L.	Carex	vulpina	x									2					2
1304	1304	Carex vulpinoidea Michx.	Carex	vulpinoidea	x								0
14112	14112	Carex loliacea L.	Carex	loliacea	x
14187	14187	Carex paupercula Michx.	Carex	paupercula	x											2
26775	20989	Carex acuta L.	Carex	acuta	x														2		1						1
26775	1230	Carex gracilis Curtis	Carex	gracilis	x														2		1						1
26775	6692	Carex oenensis auct.	Carex	oenensis	x	x													2
26775	7311	Carex randalpina B. Walln.	Carex	randalpina	x	x													2
6478	6478	Carex crawfordii Fernald	Carex	crawfordii	x														0
7152	7152	Carex bigelowii Schwein.	Carex	bigelowii	x																		2
7152	33767	Carex bigelowii subsp. dacica (Heuff.) T.V. Egorova	Carex	bigelowii	o																		2
7152	1171	Carex bigelowii subsp. rigida Gooden. ex W. Schultze-Motel	Carex	bigelowii	o																		2
1306	1306	Carlina acaulis L.	Carlina	acaulis	x																		2	2
1306	1307	Carlina acaulis subsp. acaulis	Carlina	acaulis	o																		2
1306	27654	Carlina acaulis subsp. caulescens (Lam.) Sch´┐¢bl. & G. Martens	Carlina	acaulis	o																		2	3
1306	1308	Carlina acaulis subsp. simplex (Waldst. & Kit.) Nyman	Carlina	acaulis	o																		2	3
1318	1318	Carpinus betulus L.	Carpinus	betulus	x																						1	3	1	2
1321	1321	Carum carvi L.	Carum	carvi	x	x																2
1322	1322	Carum verticillatum (L.) W.D.J. Koch	Carum	verticillatum	x																2
1323	1323	Castanea sativa Mill.	Castanea	sativa	x																								2
4001	21106	Caucalis grandiflora L.	Caucalis	grandiflora	x							2
1333	1333	Celtis occidentalis L.	Celtis	occidentalis	x
1344	1344	Centaurea cyanus L.	Centaurea	cyanus	x							2
1363	1363	Centaurea montana L.	Centaurea	montana	x																	1	1			2		2
1363	1365	Centaurea montana subsp. montana	Centaurea	montana	o																	1	1			2		2
24981	15137	Centaurea jacea L.	Centaurea	jacea	x																1	2	1	1
1409	1409	Centaurium littorale (Turner) Gilmour	Centaurium	littorale	x		2
1409	32237	Centaurium littorale subsp. compressum (Hayne) Kirschner	Centaurium	littorale	o		2
1409	1410	Centaurium littorale subsp. littorale	Centaurium	littorale	o		2
1409	1411	Centaurium littorale subsp. uliginosum (Waldst. & Kit.) Rothm.	Centaurium	littorale	o		2
1413	1413	Centaurium pulchellum (Sw.) Druce	Centaurium	pulchellum	x													2
1413	6698	Centaurium pulchellum subsp. meyeri auct.	Centaurium	pulchellum	o													2
1413	26578	Centaurium pulchellum subsp. pulchellum	Centaurium	pulchellum	o													2
35355	35355	Centaurium erythraea Rafn	Centaurium	erythraea	x									2									2	2	1
35355	1407	Centaurium erythraea subsp. erythraea	Centaurium	erythraea	o									2									2	2	1
24917	21170	Cerastium aquaticum L.	Cerastium	aquaticum	x								2
6480	6480	Cerastium tomentosum L.	Cerastium	tomentosum	x
4582	21216	Cerasus avium (L.) Moench	Cerasus	avium	x	x																						2		1
4591	21218	Cerasus fruticosa (Pall.) Borkh.	Cerasus	fruticosa	x	x																								2
4592	21219	Cerasus mahaleb (L.) Mill.	Cerasus	mahaleb	x	x																								2
4195	29148	Cervaria rivini Gaertn.	Cervaria	rivini	x																			1	2
1488	1488	Chaerophyllum bulbosum L.	Chaerophyllum	bulbosum	x								2
1488	29874	Chaerophyllum bulbosum subsp. bulbosum	Chaerophyllum	bulbosum	o								2
1490	1492	Chaerophyllum hirsutum L.	Chaerophyllum	hirsutum	x								2								2					2	2
1490	1493	Chaerophyllum villarsii W.D.J. Koch	Chaerophyllum	villarsii	x																					2
1494	1494	Chaerophyllum temulum L.	Chaerophyllum	temulum	x								2															1		1
469	21232	Chaerophyllum nitidum Wahlenb.	Chaerophyllum	nitidum	x								1													2		2
469	21234	Chaerophyllum sylvestre L.	Chaerophyllum	sylvestre	x								2													1
1506	33717	Chamaecytisus hirsutus auct.	Chamaecytisus	hirsutus	x																		2	1	2				2	2
1506	1506	Chamaecytisus supinus (L.) Link	Chamaecytisus	supinus	x																		2	1	2				2	2
21992	1509	Chamaespartium sagittale (L.) P. E. Gibbs	Chamaespartium	sagittale	x																		2	2	1				1
2280	21241	Chamaesyce nutans (Lag.) Small	Chamaesyce	nutans	x
2291	27763	Chamaesyce prostrata (Aiton) Small	Chamaesyce	prostrata	x
2222	21251	Cheiranthus cheiri L.	Cheiranthus	cheiri	x				2				2
1513	1513	Chelidonium majus L.	Chelidonium	majus	x								2
2707	21256	Chelidonium corniculatum L.	Chelidonium	corniculatum	x							2
1527	35299	Chenopodiastrum hybridum (L.) S. Fuentes, Uotila & Borsch	Chenopodiastrum	hybridum	x							2
1528	35300	Chenopodiastrum murale (L.) S. Fuentes, Uotila & Borsch	Chenopodiastrum	murale	x							2
1514	1515	Chenopodium album L.	Chenopodium	album	x							2	1
1514	1516	Chenopodium opulifolium W.D.J. Koch & Ziz	Chenopodium	opulifolium	x							2
1514	1517	Chenopodium strictum Roth	Chenopodium	strictum	x							0
1514	6481	Chenopodium strictum subsp. strictum	Chenopodium	strictum	n							0
1514	1518	Chenopodium suecicum Murr	Chenopodium	suecicum	x							2
1521	1521	Chenopodium bonus-henricus L.	Chenopodium	bonus-henricus	x								2
1524	1524	Chenopodium ficifolium Sm.	Chenopodium	ficifolium	x						2	2
1524	29899	Chenopodium ficifolium subsp. ficifolium	Chenopodium	ficifolium	o						2	2
1525	1525	Chenopodium foliosum Asch.	Chenopodium	foliosum	x
1526	1526	Chenopodium glaucum L.	Chenopodium	glaucum	x		1				2	1
1527	1527	Chenopodium hybridum L.	Chenopodium	hybridum	x							2
1528	1528	Chenopodium murale L.	Chenopodium	murale	x							2
1529	1529	Chenopodium polyspermum L.	Chenopodium	polyspermum	x						2	2
1531	1532	Chenopodium botryodes Sm.	Chenopodium	botryodes	x		2
1531	21269	Chenopodium chenopodioides (L.) Aellen	Chenopodium	chenopodioides	x		2
1531	1533	Chenopodium rubrum L.	Chenopodium	rubrum	x		1				2	1
1535	1535	Chenopodium urbicum L.	Chenopodium	urbicum	x							2
1536	1536	Chenopodium vulvaria L.	Chenopodium	vulvaria	x							2
20751	21275	Chenopodium scoparia L.	Chenopodium	scoparia	x							0
32118	1530	Chenopodium pumilio R. Br.	Chenopodium	pumilio	x							0
32119	1522	Chenopodium botrys L.	Chenopodium	botrys	x							0
5809	21272	Chenopodium maritimum L.	Chenopodium	maritimum	x		2
1409	21280	Chironia littoralis Turner	Chironia	littoralis	x		2
1538	1538	Chondrilla chondrilloides (Ard.) H. Karst.	Chondrilla	chondrilloides	x					2
1539	1539	Chondrilla juncea L.	Chondrilla	juncea	x									1	2
32128	1542	Chrysanthemum segetum L.	Chrysanthemum	segetum	x							2
3378	21295	Chrysanthemum halleri Vitman	Chrysanthemum	halleri	x					2
3381	21290	Chrysanthemum adustum (W. D. J. Koch) Fritsch	Chrysanthemum	adustum	x					2																2
3381	21297	Chrysanthemum ircutianum (Turcz. ex DC.) Turcz.	Chrysanthemum	ircutianum	x																1	2		1
3381	21299	Chrysanthemum leucanthemum L.	Chrysanthemum	leucanthemum	x																2	2		2		2
5843	21294	Chrysanthemum corymbosum L.	Chrysanthemum	corymbosum	x																			1	1	1		1		2
5844	21305	Chrysanthemum macrophyllum Waldst. & Kit.	Chrysanthemum	macrophyllum	x								0
5845	21315	Chrysanthemum parthenium (L.) Bernh.	Chrysanthemum	parthenium	x								0
5846	21314	Chrysanthemum vulgare (L.) Bernh.	Chrysanthemum	vulgare	x								2
29912	21317	Chrysocoma linosyris L.	Chrysocoma	linosyris	x																			2	1
5681	21316	Chrysocoma graminifolia L.	Chrysocoma	graminifolia	x								0
1550	1550	Cichorium intybus L.	Cichorium	intybus	x								2
1550	34034	Cichorium intybus var. intybus	Cichorium	intybus	o								2
1556	1556	Cirsium acaulon (L.) Scop.	Cirsium	acaulon	x																	1	1	2
1556	29036	Cirsium acaulon subsp. acaulon	Cirsium	acaulon	o																	1	1	2
1557	1557	Cirsium arvense (L.) Scop.	Cirsium	arvense	x							2	2		1
1559	1559	Cirsium canum (L.) All.	Cirsium	canum	x																2
1562	1562	Cirsium dissectum (L.) Hill	Cirsium	dissectum	x																2
1563	1563	Cirsium eriophorum (L.) Scop.	Cirsium	eriophorum	x								2
1563	1565	Cirsium eriophorum subsp. eriophorum	Cirsium	eriophorum	o								2
1569	21329	Cirsium helenioides auct.	Cirsium	helenioides	x																3	2				2
1569	1569	Cirsium heterophyllum (L.) Hill	Cirsium	heterophyllum	x																3	2				2
1573	1573	Cirsium oleraceum (L.) Scop.	Cirsium	oleraceum	x																3						2
1574	1574	Cirsium palustre (L.) Scop.	Cirsium	palustre	x								2			2					3						2
1576	1576	Cirsium rivulare (Jacq.) All.	Cirsium	rivulare	x																2
1577	1577	Cirsium spinosissimum (L.) Scop.	Cirsium	spinosissimum	x								2
1577	29037	Cirsium spinosissimum subsp. spinosissimum	Cirsium	spinosissimum	o								2
1578	1578	Cirsium tuberosum (L.) All.	Cirsium	tuberosum	x																2			1
1579	21332	Cirsium sylvaticum Tausch	Cirsium	sylvaticum	x								2
1579	1579	Cirsium vulgare (Savi) Ten.	Cirsium	vulgare	x								2
1579	29875	Cirsium vulgare subsp. vulgare	Cirsium	vulgare	o								2
26596	21338	Cistus nummularius L.	Cistus	nummularius	x
2772	21334	Cistus apenninus L.	Cistus	apenninus	x																			2
1587	1587	Clematis alpina (L.) Mill.	Clematis	alpina	x																					2			2
1587	27657	Clematis alpina subsp. alpina	Clematis	alpina	o																					2			2
1590	1590	Clematis recta L.	Clematis	recta	x																				2
1591	1591	Clematis vitalba L.	Clematis	vitalba	x																						2	2
1593	1593	Clinopodium vulgare L.	Clinopodium	vulgare	x																				2	2		1		1
1593	1595	Clinopodium vulgare subsp. vulgare	Clinopodium	vulgare	o																				2	2		1		1
980	34382	Clinopodium einseleanum (F. W. Schultz) Peruzzi & F. Conti	Clinopodium	einseleanum	x				2
980	27864	Clinopodium menthifolium (Host) Stace	Clinopodium	menthifolium	x																				2			1		2
980	27867	Clinopodium nepeta (L.) Kuntze	Clinopodium	nepeta	x				2
1573	21342	Cnicus oleraceus L.	Cnicus	oleraceus	x																3						2
1577	21343	Cnicus spinosissimus L.	Cnicus	spinosissimus	x								2
23919	1597	Cnidium dubium (Schkuhr) Thell.	Cnidium	dubium	x																2
23921	1598	Cnidium silaifolium (Jacq.) Simonk.	Cnidium	silaifolium	x
1599	1599	Cochlearia anglica L.	Cochlearia	anglica	x	x	2
1600	1600	Cochlearia danica L.	Cochlearia	danica	x		2
1601	6725	Cochlearia bavarica Vogt	Cochlearia	bavarica	x															2
1601	1603	Cochlearia officinalis L.	Cochlearia	officinalis	x		2
1601	15160	Cochlearia officinalis subsp. officinalis	Cochlearia	officinalis	o		2
1601	1604	Cochlearia pyrenaica DC.	Cochlearia	pyrenaica	x															2
1601	13704	Cochlearia pyrenaica subsp. pyrenaica	Cochlearia	pyrenaica	o															2
32171	21346	Cochlearia coronopus L.	Cochlearia	coronopus	x									2
1610	1610	Colchicum autumnale L.	Colchicum	autumnale	x																2	1					2	1
1616	1616	Colutea arborescens L.	Colutea	arborescens	x																									2
1616	1617	Colutea arborescens subsp. arborescens	Colutea	arborescens	o																									2
21352	21352	Comarum palustre L.	Comarum	palustre	x											2
1621	1621	Conium maculatum L.	Conium	maculatum	x								2
1624	1624	Conringia orientalis (L.) Dumort.	Conringia	orientalis	x							2
1625	1625	Consolida ajacis (L.) Schur	Consolida	ajacis	x
1627	1627	Consolida regalis Gray	Consolida	regalis	x							2
1627	1629	Consolida regalis subsp. regalis	Consolida	regalis	o							2
21356	21356	Consolida hispanica (Costa) Greuter & Burdet	Consolida	hispanica	x							0
21356	1626	Consolida orientalis auct.	Consolida	orientalis	x							0
1630	1630	Convallaria majalis L.	Convallaria	majalis	x																		1			2		2	2	2
4409	21358	Convallaria multiflora L.	Convallaria	multiflora	x																					2	2	2
4410	21359	Convallaria odorata Mill.	Convallaria	odorata	x																				2					1
4411	21361	Convallaria verticillata L.	Convallaria	verticillata	x																					2	2	2	2
1010	27316	Convolvulus pulcher (Brummitt & Heywood) Oberd.	Convolvulus	pulcher	x								0
1010	21362	Convolvulus sepium L.	Convolvulus	sepium	x								2
1010	21363	Convolvulus silvaticus Kit.	Convolvulus	silvaticus	x								0
1014	21365	Convolvulus soldanella L.	Convolvulus	soldanella	x			2
1632	1632	Convolvulus arvensis L.	Convolvulus	arvensis	x				1			2	2	2	3
21687	1638	Conyza canadensis (L.) Cronquist	Conyza	canadensis	x							0
32165	26579	Conyza albida Willd. ex Spreng.	Conyza	albida	x
1644	1644	Corispermum leptopterum (Asch. & Graebn.) Iljin	Corispermum	leptopterum	x							0
1645	1645	Corispermum marschallii Steven	Corispermum	marschallii	x							0
1649	1649	Cornus mas L.	Cornus	mas	x																									2
1650	1650	Cornus sanguinea L.	Cornus	sanguinea	x																						2	2		3
1650	21376	Cornus sanguinea subsp. hungarica (K´┐¢rp´┐¢ti) So´┐¢	Cornus	sanguinea	o
1650	7178	Cornus sanguinea subsp. sanguinea	Cornus	sanguinea	o																						2	2		3
1651	1651	Cornus sericea L.	Cornus	sericea	x																						0
1652	1652	Cornus suecica L.	Cornus	suecica	x																		2
1653	1653	Coronilla coronata L.	Coronilla	coronata	x																				2
1661	1661	Coronilla vaginalis Lam.	Coronilla	vaginalis	x					2														2						2
21379	1655	Coronilla emerus L.	Coronilla	emerus	x																									2
21379	1657	Coronilla emerus subsp. emerus	Coronilla	emerus	o																									2
21382	1662	Coronilla varia L.	Coronilla	varia	x										1									1	2
22435	1663	Coronopus didymus (L.) Sm.	Coronopus	didymus	x
32171	1664	Coronopus squamatus (Forssk.) Asch.	Coronopus	squamatus	x									2
1669	1669	Corydalis cava (L.) Schweigg. & K´┐¢rte	Corydalis	cava	x							1															2	3
1669	29686	Corydalis cava subsp. cava	Corydalis	cava	o							1															2	3
1671	1671	Corydalis intermedia (L.) M´┐¢rat	Corydalis	intermedia	x																							2
1674	1674	Corydalis pumila (Host) Rchb.	Corydalis	pumila	x																							2
1675	1675	Corydalis solida (L.) Clairv.	Corydalis	solida	x								1												1			2		2
1675	15162	Corydalis solida subsp. solida	Corydalis	solida	o								1												1			2		2
21389	1672	Corydalis lutea (L.) DC.	Corydalis	lutea	x				0
1676	1676	Corylus avellana L.	Corylus	avellana	x																						2	3		2
1679	1679	Corynephorus canescens (L.) P. Beauv.	Corynephorus	canescens	x																			2
451	29908	Cota austriaca (Jacq.) Sch. Bip.	Cota	austriaca	x							2
459	29909	Cota tinctoria (L.) Gay	Cota	tinctoria	x								2		3									1
1681	1681	Cotinus coggygria Scop.	Cotinus	coggygria	x																									0
1683	1683	Cotoneaster integerrimus Medik.	Cotoneaster	integerrimus	x																									2
1687	1687	Cotoneaster tomentosus (Aiton) Lindl.	Cotoneaster	tomentosus	x																									2
1688	1688	Cotula coronopifolia L.	Cotula	coronopifolia	x
1689	1689	Crambe maritima L.	Crambe	maritima	x		2
1701	1701	Crataegus laevigata (Poir.) DC.	Crataegus	laevigata	x	x																						2
1701	26678	Crataegus laevigata (Poir.) DC. s. str.	Crataegus	laevigata	x	x																						2
1701	21403	Crataegus palmstruchii Lindm.	Crataegus	palmstruchii	x	x																						2
1707	1707	Crataegus monogyna Jacq.	Crataegus	monogyna	x																							2		2
26802	21406	Crataegus torminalis L.	Crataegus	torminalis	x																							1		2
29559	11543	Crataegus curvisepala Lindm. s. str.	Crataegus	curvisepala	x																							2		2
29559	29559	Crataegus rhipidophylla Gand.	Crataegus	rhipidophylla	x																							2		2
377	21405	Crataegus spicata Lam.	Crataegus	spicata	x
5696	21394	Crataegus aria L.	Crataegus	aria	x																					2		2	2	2
1714	1714	Crepis biennis L.	Crepis	biennis	x								1									2
1757	1757	Crocus albiflorus Kit.	Crocus	albiflorus	x																	2	1
26500	1762	Crocus neapolitanus (Ker Gawl.) Loisel.	Crocus	neapolitanus	x																	0
26500	26500	Crocus vernus (L.) Hill	Crocus	vernus	x																	0
5579	21431	Cucubalus acaulis L.	Cucubalus	acaulis	x					2
5587	21434	Cucubalus chloranthus Willd.	Cucubalus	chloranthus	x																			2
5610	21438	Cucubalus otites L.	Cucubalus	otites	x																			2
5623	21439	Cucubalus tataricus L.	Cucubalus	tataricus	x																			2
5628	21440	Cucubalus viscosus L.	Cucubalus	viscosus	x																			2
1344	21459	Cyanus segetum Hill	Cyanus	segetum	x							2
1363	21458	Cyanus montanus (L.) Hill	Cyanus	montanus	x																	1	1			2		2
1791	1791	Cyclamen purpurascens Mill.	Cyclamen	purpurascens	x																							2
1795	1795	Cymbalaria muralis G. Gaertn. et al.	Cymbalaria	muralis	x				0
1795	29690	Cymbalaria muralis subsp. muralis	Cymbalaria	muralis	n				0
1800	1800	Cynodon dactylon (L.) Pers.	Cynodon	dactylon	x									0	0
1803	1803	Cynoglossum germanicum Jacq.	Cynoglossum	germanicum	x								2
1803	29691	Cynoglossum germanicum subsp. germanicum	Cynoglossum	germanicum	o								2
1805	1805	Cynoglossum officinale L.	Cynoglossum	officinale	x								2		1
1806	1806	Cynosurus cristatus L.	Cynosurus	cristatus	x																	2		1
23997	33968	Cynosurus caeruleus L.	Cynosurus	caeruleus	x				1	3						2					1			2		2		1		2
1811	1811	Cyperus flavescens L.	Cyperus	flavescens	x													2
1812	1812	Cyperus fuscus L.	Cyperus	fuscus	x													2
1819	1819	Cyperus michelianus (L.) Link	Cyperus	michelianus	x													2
20012	20012	Cyperus longus L.	Cyperus	longus	x														2
20012	20013	Cyperus longus subsp. badius (Desf.) Bonnier & Layens	Cyperus	longus	o														2
20012	21472	Cyperus longus subsp. longus	Cyperus	longus	o														2
26584	26584	Cyperus esculentus L.	Cyperus	esculentus	x							0	0
1824	1824	Cypripedium calceolus L.	Cypripedium	calceolus	x																							2		2
1506	21486	Cytisus supinus L.	Cytisus	supinus	x																		2	1	2				2	2
1837	1837	Cytisus scoparius (L.) Link	Cytisus	scoparius	x			1																				2	3	2
1837	1838	Cytisus scoparius subsp. maritimus (Rouy) Heywood	Cytisus	scoparius	o			2
1837	1839	Cytisus scoparius subsp. scoparius	Cytisus	scoparius	o																							2	3	2
21483	21483	Cytisus nigricans L.	Cytisus	nigricans	x																		1						2	2
21483	34130	Cytisus nigricans subsp. nigricans	Cytisus	nigricans	o																		1						2	2
1842	1843	Dactylis glomerata L.	Dactylis	glomerata	x	x							2		2						2	3		1	1	2	1	2	1
1842	1844	Dactylis glomerata subsp. glomerata	Dactylis	glomerata	o	x							2		2						2	3		1	1	2	1	1	1
1842	26368	Dactylis glomerata subsp. slovenica (Domin) Domin	Dactylis	glomerata	o	x																2
1842	1846	Dactylis polygama Horv.	Dactylis	polygama	x																							2
1847	1849	Dactylorhiza incarnata (L.) So´┐¢	Dactylorhiza	incarnata	x											3					2
1852	1853	Dactylorhiza fuchsii (Druce) So´┐¢	Dactylorhiza	fuchsii	x											2					2		2			2			1
1852	1857	Dactylorhiza maculata (L.) So´┐¢	Dactylorhiza	maculata	x											2					2		2						1
1861	13784	Dactylorhiza curvifolia (Nyl.) Czerep.	Dactylorhiza	curvifolia	x											2
1861	7163	Dactylorhiza lapponica (Hartm.) So´┐¢	Dactylorhiza	lapponica	x
1861	1862	Dactylorhiza majalis (Rchb.) P.F. Hunt & Summerh.	Dactylorhiza	majalis	x											2					2
1861	1867	Dactylorhiza praetermissa (Druce) So´┐¢	Dactylorhiza	praetermissa	x											2					2
1861	1869	Dactylorhiza russowii (Klinge) Holub	Dactylorhiza	russowii	x											2
1861	13782	Dactylorhiza ruthei (R. Ruthe) So´┐¢	Dactylorhiza	ruthei	x
1861	1870	Dactylorhiza sphagnicola (H´┐¢ppner) So´┐¢	Dactylorhiza	sphagnicola	x											2
1861	1871	Dactylorhiza traunsteineri (Saut.) So´┐¢	Dactylorhiza	traunsteineri	x											2
1872	1872	Dactylorhiza sambucina (L.) So´┐¢	Dactylorhiza	sambucina	x																		1	2
1873	1873	Danthonia alpina Vest	Danthonia	alpina	x																			2
1874	1874	Danthonia decumbens (L.) DC.	Danthonia	decumbens	x																1	1	3	2
1874	6749	Danthonia decumbens subsp. decipiens O. Schwarz & B´┐¢ssler	Danthonia	decumbens	o
1874	1876	Danthonia decumbens subsp. decumbens	Danthonia	decumbens	o																1	1	3	2
1879	1879	Daphne cneorum L.	Daphne	cneorum	x																		2	2						3
1880	1880	Daphne laureola L.	Daphne	laureola	x																							2		2
1880	29693	Daphne laureola subsp. laureola	Daphne	laureola	o																							2		2
1881	1881	Daphne mezereum L.	Daphne	mezereum	x																					2	2	3		1
1883	1883	Daphne striata Tratt.	Daphne	striata	x																					2
1885	1885	Datura stramonium L.	Datura	stramonium	x							0
1886	1886	Daucus carota L.	Daucus	carota	x	x							2		2							2
1886	6753	Daucus carota subsp. carota	Daucus	carota	x	x							2		2							2
1886	6754	Daucus carota subsp. sativus (Hoffm.) Arcang.	Daucus	carota	x	x							2		2							2
1625	21509	Delphinium ajacis L.	Delphinium	ajacis	x
1627	21510	Delphinium consolida L.	Delphinium	consolida	x							2
21356	21511	Delphinium hispanicum Costa	Delphinium	hispanicum	x							0
1903	1904	Deschampsia cespitosa (L.) P. Beauv.	Deschampsia	cespitosa	x											1					3	2				2	2	2	1
1903	26586	Deschampsia cespitosa subsp. cespitosa	Deschampsia	cespitosa	o											1					3	2				2	2	2	1
1903	6552	Deschampsia cespitosa subsp. parviflora (Thuill.) Dumort.	Deschampsia	cespitosa	o
1903	1905	Deschampsia littoralis (Gaudin) Reut. s. l.	Deschampsia	littoralis	x												2
1903	21519	Deschampsia rhenana Gremli	Deschampsia	rhenana	x												2
1903	1906	Deschampsia wibeliana (Sond.) Parl.	Deschampsia	wibeliana	x	x													2
1907	1907	Deschampsia media (Gouan) Roem. & Schult.	Deschampsia	media	x									2							1
1908	1908	Deschampsia setacea (Huds.) Hack.	Deschampsia	setacea	x	x											2
20725	20725	Deschampsia flexuosa (L.) Trin.	Deschampsia	flexuosa	x																		2			2			2
1909	1909	Descurainia sophia (L.) Prantl	Descurainia	sophia	x							2
1912	1912	Dianthus armeria L.	Dianthus	armeria	x																			1				1	2
1912	1913	Dianthus armeria subsp. armeria	Dianthus	armeria	o																			1				1	2
1916	1917	Dianthus carthusianorum L.	Dianthus	carthusianorum	x																			2	1
1916	21525	Dianthus carthusianorum subsp. carthusianorum	Dianthus	carthusianorum	o																			2	1
1926	1926	Dianthus deltoides L.	Dianthus	deltoides	x																		2	2
1926	21528	Dianthus deltoides subsp. deltoides	Dianthus	deltoides	o																		2	2
1934	1934	Dianthus gratianopolitanus Vill.	Dianthus	gratianopolitanus	x																			2
1949	1949	Dianthus superbus L.	Dianthus	superbus	x					1											2
1949	1950	Dianthus superbus subsp. alpestris (R. Uechtr.) ?elak.	Dianthus	superbus	o					2
1949	1951	Dianthus superbus subsp. autumnalis Oberd.	Dianthus	superbus	o																2
1949	26961	Dianthus superbus subsp. silvestris ?elak.	Dianthus	superbus	o																2
1949	1952	Dianthus superbus subsp. superbus	Dianthus	superbus	o																2
1953	1955	Dianthus sylvestris subsp. sylvestris	Dianthus	sylvestris	o																			2
1953	1953	Dianthus sylvestris Wulfen	Dianthus	sylvestris	x																			2
21536	1945	Dianthus seguieri auct.	Dianthus	seguieri	x																	1	2	1
21536	21536	Dianthus sylvaticus Willd.	Dianthus	sylvaticus	x																	1	2	1
4189	21532	Dianthus saxifragus L.	Dianthus	saxifragus	x																			2
6755	6755	Dianthus arenarius L.	Dianthus	arenarius	x																			2
6755	1911	Dianthus arenarius subsp. borussicus F. Vierh.	Dianthus	arenarius	o																			2
33649	33649	Dichoropetalum carvifolia (Vill.) Pimenov & Kljuykov	Dichoropetalum	carvifolia	x																	2			2
1819	21539	Dichostylis micheliana (L.) Nees	Dichostylis	micheliana	x													2
1958	1958	Dictamnus albus L.	Dictamnus	albus	x																				2					1
1958	34036	Dictamnus albus subsp. albus	Dictamnus	albus	o																				2					1
1960	1960	Digitalis grandiflora Mill.	Digitalis	grandiflora	x								2												1	2
1963	1963	Digitalis lutea L.	Digitalis	lutea	x								2												1
1963	29694	Digitalis lutea subsp. lutea	Digitalis	lutea	o								2												1
1964	1964	Digitalis purpurea L.	Digitalis	purpurea	x								2																2
1964	29041	Digitalis purpurea subsp. purpurea	Digitalis	purpurea	o								2																2
1966	1966	Digitaria ischaemum (Schreb.) Muhl.	Digitaria	ischaemum	x							2		1
1967	1967	Digitaria sanguinalis (L.) Scop.	Digitaria	sanguinalis	x							2		1
1967	1968	Digitaria sanguinalis subsp. pectiniformis Henrard	Digitaria	sanguinalis	o
1967	1969	Digitaria sanguinalis subsp. sanguinalis	Digitaria	sanguinalis	o							2		1
339	12019	Dinacrusa hirsuta (L.) G. Krebs	Dinacrusa	hirsuta	x							2
32177	32177	Dioscorea communis (L.) Caddick & Wilkin	Dioscorea	communis	x																							2
1977	1977	Diplotaxis muralis (L.) DC.	Diplotaxis	muralis	x							0
1978	1978	Diplotaxis tenuifolia (L.) DC.	Diplotaxis	tenuifolia	x								0		0
1979	1979	Diplotaxis viminea (L.) DC.	Diplotaxis	viminea	x							0
1980	1980	Dipsacus fullonum L.	Dipsacus	fullonum	x								2
1981	1981	Dipsacus laciniatus L.	Dipsacus	laciniatus	x								2
1982	1982	Dipsacus pilosus L.	Dipsacus	pilosus	x								2
1983	1983	Dipsacus strigosus Roem. & Schult.	Dipsacus	strigosus	x								0
1991	1991	Doronicum columnae Ten.	Doronicum	columnae	x					2																2
686	21567	Doronicum bellidiastrum L.	Doronicum	bellidiastrum	x					2						1				1
2001	2001	Draba aizoides L.	Draba	aizoides	x				2	2
2001	27660	Draba aizoides subsp. aizoides	Draba	aizoides	o				2	2
2023	2023	Dracocephalum ruyschiana L.	Dracocephalum	ruyschiana	x																				2
2025	2025	Drosera anglica Huds.	Drosera	anglica	x											2
2025	21588	Drosera longifolia L.	Drosera	longifolia	x											2
2026	2026	Drosera intermedia Hayne	Drosera	intermedia	x											2
2028	2028	Drosera rotundifolia L.	Drosera	rotundifolia	x											2							1
2029	2029	Dryas octopetala L.	Dryas	octopetala	x					2
2029	14984	Dryas octopetala subsp. octopetala	Dryas	octopetala	o					2
32198	32198	Drymocallis rupestris (L.) Soj´┐¢k	Drymocallis	rupestris	x				1															2	2
2030	2031	Dryopteris assimilis S. Walker	Dryopteris	assimilis	x																								2
2030	2032	Dryopteris carthusiana (Vill.) H.P. Fuchs	Dryopteris	carthusiana	x											1										2	2	2	2
2030	2033	Dryopteris dilatata (Hoffm.) A. Gray	Dryopteris	dilatata	x																					2		2	2
2030	33638	Dryopteris expansa (C. Presl) Fraser-Jenk. & Jermy	Dryopteris	expansa	x																								2
2034	2034	Dryopteris cristata (L.) A. Gray	Dryopteris	cristata	x											2											2
2035	2036	Dryopteris abbreviata auct.	Dryopteris	abbreviata	x																								2
2035	33640	Dryopteris affinis (Lowe) Fraser-Jenk.	Dryopteris	affinis	x																							2
2035	6758	Dryopteris affinis subsp. affinis	Dryopteris	affinis	o																							2
2035	29560	Dryopteris affinis subsp. punctata (Fraser-Jenk.) Fraser-Jenk.	Dryopteris	affinis	o																							2
2035	2037	Dryopteris filix-mas (L.) Schott	Dryopteris	filix-mas	x				1																	2	2	3	1
2035	33639	Dryopteris oreades Fomin	Dryopteris	oreades	x																								2
2035	21601	Dryopteris pseudomas (Woll.) Holub & Pouzar	Dryopteris	pseudomas	x																							2
2035	2039	Dryopteris remota (D´┐¢ll) Druce	Dryopteris	remota	x																							2	2
2041	2041	Dryopteris villarii (Bellardi) Woyn.	Dryopteris	villarii	x					2
23330	2047	Duchesnea indica (Andrews) Teschem.	Duchesnea	indica	x
32118	32118	Dysphania pumilio (R. Br.) Mosyakin & Clemants	Dysphania	pumilio	x							0
32119	32119	Dysphania botrys (L.) Mosyakin & Clemants	Dysphania	botrys	x							0
2050	2050	Echinochloa crus-galli (L.) P. Beauv.	Echinochloa	crus-galli	x						2	3						1
2050	29695	Echinochloa crus-galli subsp. crus-galli	Echinochloa	crus-galli	o						2	3						1
6763	6763	Echinochloa muricata (P. Beauv.) Fernald	Echinochloa	muricata	x
2057	2057	Echinops bannaticus Schrad.	Echinops	bannaticus	x								0
2058	2058	Echinops exaltatus Schrad.	Echinops	exaltatus	x								0
2062	2062	Echinops sphaerocephalus L.	Echinops	sphaerocephalus	x								0
2062	29696	Echinops sphaerocephalus subsp. sphaerocephalus	Echinops	sphaerocephalus	n								0
2067	2067	Echium vulgare L.	Echium	vulgare	x								2		2									2
2079	2079	Eleocharis acicularis (L.) Roem. & Schult.	Eleocharis	acicularis	x												3	2
2083	2083	Eleocharis multicaulis (Sm.) Desv.	Eleocharis	multicaulis	x											2	2
2086	2086	Eleocharis ovata (Roth) Roem. & Schult.	Eleocharis	ovata	x													2
2087	2088	Eleocharis mamillata Lindb. f.	Eleocharis	mamillata	x											2	2
2087	2089	Eleocharis mamillata subsp. austriaca (Hayek) Strandh.	Eleocharis	mamillata	x												2
2087	2090	Eleocharis mamillata subsp. mamillata	Eleocharis	mamillata	x											2	2
2087	2091	Eleocharis palustris (L.) Roem. & Schult.	Eleocharis	palustris	x														2
2087	2094	Eleocharis uniglumis (Link) Schult.	Eleocharis	uniglumis	x									2		2			2
2087	34360	Eleocharis uniglumis subsp. uniglumis	Eleocharis	uniglumis	o									2		2			2
2095	2095	Eleocharis parvula (Roem. & Schult.) Bluff et al.	Eleocharis	parvula	x		2
2096	2096	Eleocharis quinqueflora (Hartmann) O. Schwarz	Eleocharis	quinqueflora	x											2
20145	20145	Elymus caninus (L.) L.	Elymus	caninus	x								2														2
20150	20150	Elymus hispidus (Opiz) Melderis	Elymus	hispidus	x										2
20150	7198	Elymus hispidus subsp. hispidus	Elymus	hispidus	o										2
21630	2101	Elymus arenarius L.	Elymus	arenarius	x			2
27778	27778	Elymus repens (L.) Gould	Elymus	repens	x								2	2	3									1	1
27778	27780	Elymus repens subsp. littoreus (Schumach.) Conert	Elymus	repens	o		2
27778	27781	Elymus repens subsp. repens	Elymus	repens	o								2	2	3									1	1
27779	27779	Elymus arenosus (Spenn.) Conert	Elymus	arenosus	x																			2
27782	27782	Elymus athericus (Link) Kergu´┐¢len	Elymus	athericus	x									2
27784	27784	Elymus obtusiflorus (DC.) Conert	Elymus	obtusiflorus	x										0
29642	33800	Elymus farctus auct.	Elymus	farctus	x			2
29642	29642	Elymus junceiformis (´┐¢. L´┐¢ve & D. L´┐¢ve) Hand & Buttler	Elymus	junceiformis	x			2
20150	21634	Elytrigia intermedia (Host) Nevski	Elytrigia	intermedia	x										2
27778	21639	Elytrigia repens (L.) Desv. ex B. D. Jacks.	Elytrigia	repens	x								2	2	3									1	1
27779	7338	Elytrigia arenosa (Spenn.) H. Scholz	Elytrigia	arenosa	x																			2
27782	7335	Elytrigia atherica (Link) Kergu´┐¢len ex Carreras	Elytrigia	atherica	x									2
27784	7330	Elytrigia obtusiflora (DC.) Tzvelev	Elytrigia	obtusiflora	x										0
29642	33799	Elytrigia juncea auct.	Elytrigia	juncea	x			2
29642	21636	Elytrigia junceiformis ´┐¢. L´┐¢ve & D. L´┐¢ve	Elytrigia	junceiformis	x			2
2103	2105	Empetrum nigrum L.	Empetrum	nigrum	x											2							2
11721	11721	Epilobium brachycarpum C. Presl	Epilobium	brachycarpum	x
2110	2110	Epilobium alpestre (Jacq.) Krock.	Epilobium	alpestre	x																					2
2111	2111	Epilobium alsinifolium Vill.	Epilobium	alsinifolium	x															2
2112	2112	Epilobium anagallidifolium Lam.	Epilobium	anagallidifolium	x															2
2113	2113	Epilobium angustifolium L.	Epilobium	angustifolium	x								3													2		2	2
2114	2114	Epilobium collinum C.C. Gmel.	Epilobium	collinum	x				2
2115	2115	Epilobium dodonaei Vill.	Epilobium	dodonaei	x				2	2
2117	2117	Epilobium fleischeri Hochst.	Epilobium	fleischeri	x					2
2118	2118	Epilobium hirsutum L.	Epilobium	hirsutum	x														2		2
2119	2119	Epilobium lanceolatum Sebast. & Mauri	Epilobium	lanceolatum	x				2				1
2120	21647	Epilobium hypericifolium Tausch	Epilobium	hypericifolium	x								2													2		1
2120	2120	Epilobium montanum L.	Epilobium	montanum	x								2													2		1
2121	2121	Epilobium nutans F.W. Schmidt	Epilobium	nutans	x															2
2122	2122	Epilobium obscurum Schreb.	Epilobium	obscurum	x								1						2	2
2123	2123	Epilobium palustre L.	Epilobium	palustre	x											2				1
2124	2124	Epilobium parviflorum Schreb.	Epilobium	parviflorum	x								1						2		1
2125	2125	Epilobium roseum Schreb.	Epilobium	roseum	x								1						2
2125	29697	Epilobium roseum subsp. roseum	Epilobium	roseum	o								1						2
21642	21642	Epilobium ciliatum Raf.	Epilobium	ciliatum	x
21642	33769	Epilobium ciliatum subsp. adenocaulon (Hausskn.) Hand & Buttler	Epilobium	ciliatum	n								0	0
21642	24908	Epilobium ciliatum subsp. ciliatum	Epilobium	ciliatum	n
21642	32610	Epilobium ciliatum subsp. glandulosum (Lehm.) Hoch & P.H. Raven	Epilobium	ciliatum	n
21651	15184	Epilobium adnatum Griseb. s. str.	Epilobium	adnatum	x								2	2
21651	21651	Epilobium tetragonum L.	Epilobium	tetragonum	x								2	2
2129	2129	Epimedium alpinum L.	Epimedium	alpinum	x								0
2130	2130	Epipactis atrorubens (Hoffm.) Besser	Epipactis	atrorubens	x																									2
2131	7340	Epipactis albensis Nov´┐¢kov´┐¢ & Rydlo	Epipactis	albensis	x
2131	2132	Epipactis confusa D. P. Young	Epipactis	confusa	x
2131	11743	Epipactis greuteri auct.	Epipactis	greuteri	x																									2
2131	2134	Epipactis helleborine (L.) Crantz	Epipactis	helleborine	x																							2
2131	32271	Epipactis helleborine subsp. orbicularis (K. Richt.) E. Klein	Epipactis	helleborine	x
2131	33974	Epipactis leptochila (Godfery) Godfery	Epipactis	leptochila	x																									2
2131	2136	Epipactis muelleri Godfery	Epipactis	muelleri	x																				2					2
2131	32558	Epipactis neglecta (K´┐¢mpel) K´┐¢mpel	Epipactis	neglecta	x
2131	13794	Epipactis peitzii H. Neumann & Wucherpf.	Epipactis	peitzii	x
2131	2137	Epipactis phyllanthes G.E. Sm.	Epipactis	phyllanthes	x
2138	2138	Epipactis microphylla (Ehrh.) Sw.	Epipactis	microphylla	x																									2
2139	2139	Epipactis palustris (L.) Crantz	Epipactis	palustris	x											2					2
2140	2140	Epipactis purpurata Sm.	Epipactis	purpurata	x																							2
2142	2142	Equisetum arvense L.	Equisetum	arvense	x							2		2	2						1						2	2
2142	29698	Equisetum arvense subsp. arvense	Equisetum	arvense	o							2		2	2						1						2	2
2143	2143	Equisetum fluviatile L.	Equisetum	fluviatile	x											2			3								2
2144	2144	Equisetum hyemale L.	Equisetum	hyemale	x																						2	2
2147	2147	Equisetum palustre L.	Equisetum	palustre	x											1			2		3						1
2148	2148	Equisetum pratense Ehrh.	Equisetum	pratense	x																						2	2
2149	2149	Equisetum ramosissimum Desf.	Equisetum	ramosissimum	x									2	1						2
2150	2150	Equisetum sylvaticum L.	Equisetum	sylvaticum	x																2						2	2	2
2151	2151	Equisetum telmateia Ehrh.	Equisetum	telmateia	x											2	1										3
2153	2153	Equisetum variegatum F. Weber & D. Mohr	Equisetum	variegatum	x											2
13117	13117	Eragrostis albensis H. Scholz	Eragrostis	albensis	x
2155	2155	Eragrostis minor Host	Eragrostis	minor	x							0		0
2155	34207	Eragrostis minor subsp. minor	Eragrostis	minor	n							0		0
2156	2156	Eragrostis pilosa (L.) P. Beauv.	Eragrostis	pilosa	x							0
21677	21677	Eragrostis cilianensis (All.) Janch.	Eragrostis	cilianensis	x							0
21677	2154	Eragrostis megastachya (Koeler) Link	Eragrostis	megastachya	x							0
26590	26590	Eragrostis multicaulis Steud.	Eragrostis	multicaulis	x							0
2157	2157	Eranthis hyemalis (L.) Salisb.	Eranthis	hyemalis	x							0
1007	21681	Erica vulgaris L.	Erica	vulgaris	x											2							3	1		2			2
2162	2162	Erica cinerea L.	Erica	cinerea	x																		2
2165	2165	Erica tetralix L.	Erica	tetralix	x											2							2						1
21680	21680	Erica carnea L.	Erica	carnea	x																			2					2	3
21680	2163	Erica herbacea L.	Erica	herbacea	x																			2					2	3
2167	29646	Erigeron acris L., s. str.	Erigeron	acris	x								1											2						1
21687	21687	Erigeron canadensis L.	Erigeron	canadensis	x							0
21689	21689	Erigeron glabratus Bluff & Fingerh.	Erigeron	glabratus	x					2
21689	27662	Erigeron glabratus subsp. glabratus	Erigeron	glabratus	o					2
21689	2186	Erigeron polymorphus auct.	Erigeron	polymorphus	x					2
21694	2184	Erigeron gaudini Br´┐¢gger	Erigeron	gaudini	x				2
21694	21694	Erigeron schleicheri Gremli	Erigeron	schleicheri	x				2
2173	2174	Erigeron alpinus L.	Erigeron	alpinus	x					2
2173	2175	Erigeron alpinus subsp. alpinus	Erigeron	alpinus	o					2
2173	2176	Erigeron alpinus subsp. intermedius (Rchb.) Paw?.	Erigeron	alpinus	o					2
2173	2177	Erigeron neglectus A. Kern.	Erigeron	neglectus	x					2
2178	2178	Erigeron annuus (L.) Desf.	Erigeron	annuus	x
2178	2179	Erigeron annuus subsp. annuus	Erigeron	annuus	n								0
2178	2180	Erigeron annuus subsp. septentrionalis (Fernald & Wiegand) Wagenitz	Erigeron	annuus	n								0
2187	2187	Erigeron uniflorus L.	Erigeron	uniflorus	x					2
32165	32165	Erigeron sumatrensis Retz.	Erigeron	sumatrensis	x
2192	2192	Eriophorum latifolium Hoppe	Eriophorum	latifolium	x											2
2194	2194	Eriophorum vaginatum L.	Eriophorum	vaginatum	x											2
2197	2198	Erodium ballii auct.	Erodium	ballii	x			2
2197	2199	Erodium cicutarium (L.) L'H´┐¢r.	Erodium	cicutarium	x							2												2
2197	34111	Erodium cicutarium subsp. cicutarium	Erodium	cicutarium	o							2												2
2197	2201	Erodium lebelii Jord.	Erodium	lebelii	x			2
2210	2210	Erucastrum gallicum (Willd.) O.E. Schulz	Erucastrum	gallicum	x							2
2212	2212	Erucastrum nasturtiifolium (Poir.) O.E. Schulz	Erucastrum	nasturtiifolium	x								2
2212	29699	Erucastrum nasturtiifolium subsp. nasturtiifolium	Erucastrum	nasturtiifolium	o								2
2967	34321	Erucastrum incanum (L.) W. D. J. Koch	Erucastrum	incanum	x							0
6311	21719	Ervum hirsutum L.	Ervum	hirsutum	x							2			1							1		1
6338	21721	Ervum tetraspermum L.	Ervum	tetraspermum	x	x						2
2216	2216	Eryngium campestre L.	Eryngium	campestre	x										1									2
2218	2218	Eryngium maritimum L.	Eryngium	maritimum	x			2
2219	2219	Eryngium planum L.	Eryngium	planum	x																			2
2221	2221	Erysimum cheiranthoides L.	Erysimum	cheiranthoides	x						2	2	2
2221	29876	Erysimum cheiranthoides subsp. cheiranthoides	Erysimum	cheiranthoides	o						2	2	2
2222	2222	Erysimum cheiri (L.) Crantz	Erysimum	cheiri	x				2				2
2223	2223	Erysimum crepidifolium Rchb.	Erysimum	crepidifolium	x				1				1		2									3	1
2226	2227	Erysimum hieraciifolium auct.	Erysimum	hieraciifolium	x								2
2226	2229	Erysimum marschallianum M. Bieb.	Erysimum	marschallianum	x								2
2226	13707	Erysimum virgatum Roth	Erysimum	virgatum	x								2
2226	2230	Erysimum virgatum Roth s. str.	Erysimum	virgatum	x								2
2234	13706	Erysimum hieraciifolium auct.	Erysimum	odoratum	x										1									2
2234	2234	Erysimum odoratum Ehrh.	Erysimum	odoratum	x										1									2
2235	2235	Erysimum repandum L.	Erysimum	repandum	x							2
5648	21729	Erysimum officinale L.	Erysimum	officinale	x							2
2245	2245	Euonymus europaeus L.	Euonymus	europaeus	x																						2	2		2
2246	2246	Euonymus latifolius (L.) Mill.	Euonymus	latifolius	x																							2
2248	2248	Eupatorium cannabinum L.	Eupatorium	cannabinum	x								2														1
2248	29047	Eupatorium cannabinum subsp. cannabinum	Eupatorium	cannabinum	o								2														1
21741	21741	Euphorbia epithymoides L.	Euphorbia	epithymoides	x																				2
21741	2262	Euphorbia polychroma A. Kern.	Euphorbia	polychroma	x																				2
2249	2249	Euphorbia amygdaloides L.	Euphorbia	amygdaloides	x																							2
2249	29877	Euphorbia amygdaloides subsp. amygdaloides	Euphorbia	amygdaloides	o																							2
2255	2255	Euphorbia cyparissias L.	Euphorbia	cyparissias	x										2								1	3	1
2257	2257	Euphorbia dulcis L.	Euphorbia	dulcis	x																							2
2257	2258	Euphorbia dulcis subsp. dulcis	Euphorbia	dulcis	o																							2
2257	2259	Euphorbia dulcis subsp. incompta (Ces.) Nyman	Euphorbia	dulcis	o																							2
2257	20022	Euphorbia dulcis subsp. purpurata (Thuill.) Murr	Euphorbia	dulcis	o																							2
2263	2264	Euphorbia esula L.	Euphorbia	esula	x								2		1
2263	15203	Euphorbia esula subsp. esula	Euphorbia	esula	o								2		1
2263	2265	Euphorbia virgata Waldst. & Kit.	Euphorbia	virgata	x								2
2263	27765	Euphorbia waldsteinii (Soj´┐¢k) A. R. Sm.	Euphorbia	waldsteinii	x								2
2266	2266	Euphorbia exigua L.	Euphorbia	exigua	x							2
2269	2269	Euphorbia falcata L.	Euphorbia	falcata	x							2
2271	2271	Euphorbia helioscopia L.	Euphorbia	helioscopia	x							2
2274	2274	Euphorbia lucida Waldst. & Kit.	Euphorbia	lucida	x														1		2
2280	2280	Euphorbia nutans Lag.	Euphorbia	nutans	x
2281	2281	Euphorbia palustris L.	Euphorbia	palustris	x								1						1		2
2286	2286	Euphorbia peplus L.	Euphorbia	peplus	x							2
2287	2287	Euphorbia platyphyllos L.	Euphorbia	platyphyllos	x							2	1	1
2287	2289	Euphorbia platyphyllos subsp. platyphyllos	Euphorbia	platyphyllos	o							2	1	1
2291	2291	Euphorbia prostrata Aiton	Euphorbia	prostrata	x
2292	2292	Euphorbia salicifolia Host	Euphorbia	salicifolia	x								0
2301	2301	Euphorbia seguieriana Neck.	Euphorbia	seguieriana	x										1									2
2301	29898	Euphorbia seguieriana subsp. seguieriana	Euphorbia	seguieriana	o										1									2
2304	2304	Euphorbia stricta L.	Euphorbia	stricta	x								2
2309	21740	Euphorbia brittingeri Opiz ex Samp.	Euphorbia	brittingeri	x																			2
2309	2309	Euphorbia verrucosa L.	Euphorbia	verrucosa	x																			2
33665	33665	Euphorbia illirica Lam.	Euphorbia	illirica	x																2
33665	2312	Euphorbia villosa Waldst. & Kit. ex Willd.	Euphorbia	villosa	x																2
2317	2317	Euphrasia hirtella Reut.	Euphrasia	hirtella	x					2
2319	2326	Euphrasia coerulea auct.	Euphrasia	coerulea	x																	2	2
2319	2321	Euphrasia frigida Pugsley	Euphrasia	frigida	x																	2	2
2319	2322	Euphrasia minima DC.	Euphrasia	minima	x					2
2325	2327	Euphrasia micrantha Rchb.	Euphrasia	micrantha	x																		2
2325	2328	Euphrasia nemorosa (Pers.) Wallr.	Euphrasia	nemorosa	x																		2
2325	13812	Euphrasia nemorosa subsp. nemorosa	Euphrasia	nemorosa	o																		2
2341	35269	Euphrasia cuspidata auct.	Euphrasia	cuspidata	x					2														2
2341	2341	Euphrasia salisburgensis Hoppe	Euphrasia	salisburgensis	x					2														2
2341	35270	Euphrasia tricuspidata auct.	Euphrasia	tricuspidata	x					2														2
2348	2348	Euphrasia stricta J.F. Lehm.	Euphrasia	stricta	x																2	2	2	3
30866	13816	Euphrasia officinalis L.	Euphrasia	officinalis	x																2	3	2	2
30866	26253	Euphrasia officinalis subsp. monticola Silverside	Euphrasia	officinalis	o
30866	33671	Euphrasia officinalis subsp. pratensis (Fr.) Sch´┐¢bl. & G. Martens	Euphrasia	officinalis	o																2	3	2	2
30866	26254	Euphrasia officinalis subsp. rostkoviana (Hayne) F. Towns.	Euphrasia	officinalis	o																2	3	2	2
30866	2332	Euphrasia rostkoviana Hayne s. l.	Euphrasia	rostkoviana	x																2	3	2	2
30866	2334	Euphrasia rostkoviana subsp. montana (Jord.) Wettst.	Euphrasia	rostkoviana	o
30866	2335	Euphrasia rostkoviana subsp. rostkoviana	Euphrasia	rostkoviana	o																2	3	2	2
3116	35301	Euphrosyne xanthiifolia (Nutt.) A. Gray	Euphrosyne	xanthiifolia	x							0
29569	29569	Eurybia macrophylla (L.) Cass.	Eurybia	macrophylla	x
5681	33954	Euthamia graminifolia (L.) Nutt.	Euthamia	graminifolia	x								0
2356	2356	Fagopyrum tataricum (L.) Gaertn.	Fagopyrum	tataricum	x							2
2357	2357	Fagus sylvatica L.	Fagus	sylvatica	x																							3	2	2
2357	26527	Fagus sylvatica subsp. sylvatica	Fagus	sylvatica	o																							3	2	2
21796	21796	Fallopia japonica (Houtt.) Ronse Decr.	Fallopia	japonica	x								0
21797	21797	Fallopia sachalinensis (F. Schmidt) Ronse Decr.	Fallopia	sachalinensis	x								0
2359	2359	Fallopia convolvulus (L.) ´┐¢. L´┐¢ve	Fallopia	convolvulus	x							2
2360	2360	Fallopia dumetorum (L.) Holub	Fallopia	dumetorum	x								2
15210	15210	Festuca pratensis Huds.	Festuca	pratensis	x	x															1	2
1874	21817	Festuca decumbens L.	Festuca	decumbens	x																1	1	3	2
2363	2363	Festuca alpina Suter	Festuca	alpina	x					2
2364	2364	Festuca altissima All.	Festuca	altissima	x																							3	2
2365	2365	Festuca amethystina L.	Festuca	amethystina	x																			2					1	2
2365	2366	Festuca amethystina subsp. amethystina	Festuca	amethystina	o																			2						2
2365	2367	Festuca amethystina subsp. ritschlii (Sprib.) Markgr.-Dann.	Festuca	amethystina	o																								2
2368	2368	Festuca arundinacea Schreb.	Festuca	arundinacea	x	x								2							1
2368	2369	Festuca arundinacea subsp. arundinacea	Festuca	arundinacea	o	x								2							1
2368	7343	Festuca arundinacea subsp. orientalis (Hack.) K. Richt.	Festuca	arundinacea	o	x
2368	26386	Festuca arundinacea subsp. uechtritziana (Wiesb.) Hegi	Festuca	arundinacea	o	x
2376	2376	Festuca gigantea (L.) Vill.	Festuca	gigantea	x								2														2	2
2383	2383	Festuca heterophylla Lam.	Festuca	heterophylla	x	x																						2		2
2385	21803	Festuca airoides auct.	Festuca	airoides	x	x				2
2385	31479	Festuca aquisgranensis Patzke & G. K. Br.	Festuca	aquisgranensis	x	x									2						1	1		3					1	2
2385	26591	Festuca brevipila R. Tracey	Festuca	brevipila	x	x									1							2		2
2385	2386	Festuca caesia auct.	Festuca	caesia	x	x																		2
2385	2391	Festuca duvalii (St.-Yves) Stohr	Festuca	duvalii	x	x																		2
2385	21824	Festuca filiformis Pourr.	Festuca	filiformis	x	x																	2	2					2
2385	6483	Festuca guestfalica Rchb.	Festuca	guestfalica	x	x									2						1	1		3					1	2
2385	30501	Festuca guestfalica subsp. guestfalica	Festuca	guestfalica	o	x									2						1	1		3					1	2
2385	30502	Festuca guestfalica subsp. hirtula (Hack.) Dengler	Festuca	guestfalica	o	x
2385	2394	Festuca heteropachys (St.-Yves) Auquier	Festuca	heteropachys	x	x																	1	2
2385	7345	Festuca laevigata Gaudin	Festuca	laevigata	x	x				2
2385	2395	Festuca lemanii auct.	Festuca	lemanii	x	x									2						1	1		3					1	2
2385	2385	Festuca ovina agg.	Festuca	ovina	x	x
2385	30158	Festuca ovina subsp. hirtula (Hack.) M. J. Wilk.	Festuca	ovina	o	x
2385	2397	Festuca pallens Host	Festuca	pallens	x	x																		2
2385	6792	Festuca pallens subsp. pallens	Festuca	pallens	o	x																		2
2385	6794	Festuca patzkei Markgr.-Dann.	Festuca	patzkei	x	x																		2
2385	2398	Festuca polesica Zapa?.	Festuca	polesica	x	x																		2
2385	2399	Festuca psammophila (?elak.) Fritsch	Festuca	psammophila	x	x																		2
2385	32190	Festuca psammophila subsp. psammophila	Festuca	psammophila	o	x																		2
2385	2402	Festuca rupicola Heuff.	Festuca	rupicola	x	x									1									2
2385	29050	Festuca rupicola subsp. rupicola	Festuca	rupicola	o	x									1									2
2385	2404	Festuca supina Schur	Festuca	supina	x	x				2
2385	2405	Festuca tenuifolia Sibth.	Festuca	tenuifolia	x	x																	2	2					2
2385	2406	Festuca trachyphylla (Hack.) Krajina	Festuca	trachyphylla	x	x									1							2		2
2385	2408	Festuca valesiaca Gaudin	Festuca	valesiaca	x	x									1									2
2415	2415	Festuca pulchella Schrad.	Festuca	pulchella	x					2
2415	21849	Festuca pulchella subsp. jurana (Gren.) Markgr.-Dann.	Festuca	pulchella	o					2
2415	21850	Festuca pulchella subsp. pulchella	Festuca	pulchella	o					2
2416	2416	Festuca pumila Chaix	Festuca	pumila	x					2
2416	21852	Festuca quadriflora auct.	Festuca	quadriflora	x					2
2417	2418	Festuca diffusa Dumort.	Festuca	diffusa	x								2													2
2417	7346	Festuca heteromalla Pourr.	Festuca	heteromalla	x								2													2
2417	2420	Festuca nigrescens Lam.	Festuca	nigrescens	x	x																2	2
2417	27575	Festuca nigrescens subsp. nigrescens	Festuca	nigrescens	o	x																2	2
2417	2421	Festuca rubra L.	Festuca	rubra	x	x	2	1							2						2	2
2417	2422	Festuca rubra subsp. arenaria (Osbeck) F. Aresch.	Festuca	rubra	o	x		2
2417	2423	Festuca rubra subsp. juncea (Hack.) K. Richt.	Festuca	rubra	o	x									2
2417	2424	Festuca rubra subsp. litoralis (G. Mey.) Auquier	Festuca	rubra	o	x	2
2417	2425	Festuca rubra subsp. rubra	Festuca	rubra	o	x															2	2
2417	2426	Festuca trichophylla (Gaudin) K. Richt.	Festuca	trichophylla	x	x															2
2417	13511	Festuca trichophylla subsp. trichophylla	Festuca	trichophylla	o	x															2
2427	2427	Festuca rupicaprina (Hack.) A. Kern.	Festuca	rupicaprina	x					2
2441	27590	Festuca melanopsis Foggi, Gr. Rossi & Signorini	Festuca	melanopsis	x					2												2
2441	2442	Festuca nigricans (Hack.) K. Richt.	Festuca	nigricans	x					2												2
2441	2443	Festuca norica (Hack.) K. Richt.	Festuca	norica	x					2
2441	21836	Festuca puccinellii Parl.	Festuca	puccinellii	x					2												2
2719	21825	Festuca fluitans L.	Festuca	fluitans	x									1					2	1							1
4610	21814	Festuca capillaris Lilj.	Festuca	capillaris	x		2
6419	21810	Festuca bromoides L.	Festuca	bromoides	x																			2
6425	21835	Festuca myuros L.	Festuca	myuros	x																			2
866	21875	Festuca sylvatica Huds.	Festuca	sylvatica	x								1														2	3	1	1
32179	32179	Ficaria verna Huds.	Ficaria	verna	x								2								1	2					2	2
2458	2458	Filipendula ulmaria (L.) Maxim.	Filipendula	ulmaria	x								1								3						2
2458	2459	Filipendula ulmaria subsp. denudata (J. Presl & C. Presl) Hayek	Filipendula	ulmaria	o								1								3						2
2458	2461	Filipendula ulmaria subsp. ulmaria	Filipendula	ulmaria	o								1								3						2
2462	2462	Filipendula vulgaris Moench	Filipendula	vulgaris	x																2			3	1
23330	21912	Fragaria indica Andrews	Fragaria	indica	x
2469	2469	Fragaria moschata Weston	Fragaria	moschata	x	x																						2
2470	2470	Fragaria vesca L.	Fragaria	vesca	x	x							2													2		1	2	2
2470	34354	Fragaria vesca subsp. vesca	Fragaria	vesca	o	x							2													2		1	2	2
2471	29878	Fragaria viridis subsp. viridis	Fragaria	viridis	o	x																			2
2471	2471	Fragaria viridis Weston	Fragaria	viridis	x	x																			2
4509	21908	Fragaria crantzii Crantz	Fragaria	crantzii	x					2
4535	21914	Fragaria sterilis L.	Fragaria	sterilis	x																	1						2		1
2472	2472	Frangula alnus Mill.	Frangula	alnus	x											2											2	1	2
2472	29879	Frangula alnus subsp. alnus	Frangula	alnus	o											2											2	1	2
1674	21933	Fumaria pumila Host	Fumaria	pumila	x																							2
21389	21930	Fumaria lutea L.	Fumaria	lutea	x				0
29912	29912	Galatella linosyris (L.) Rchb. f.	Galatella	linosyris	x																			2	1
29115	20026	Galeobdolon luteum Huds.	Galeobdolon	luteum	x																						2	2
2532	2533	Galium aparine L.	Galium	aparine	x							2	3
2532	29575	Galium infestum Waldst. & Kit.	Galium	infestum	x							2
2532	2534	Galium spurium L.	Galium	spurium	x							2
2540	2540	Galium boreale L.	Galium	boreale	x																2		1	1		1				1
2540	34332	Galium boreale subsp. boreale	Galium	boreale	o																2		1	1		1				1
2542	2542	Galium glaucum L.	Galium	glaucum	x										1									2	2
2542	29703	Galium glaucum subsp. glaucum	Galium	glaucum	o										1									2	2
2545	2545	Galium megalospermum All.	Galium	megalospermum	x					2
2548	2550	Galium album subsp. album	Galium	album	x																			2	2
2548	2555	Galium mollugo L.	Galium	mollugo	x								2								2							1
2548	2557	Galium truniacum (Ronniger) Ronniger	Galium	truniacum	x					2
2559	2559	Galium noricum Ehrend.	Galium	noricum	x					2
2560	2560	Galium odoratum (L.) Scop.	Galium	odoratum	x																							3		2
2561	2563	Galium elongatum C. Presl	Galium	elongatum	x														2								2
2561	2561	Galium palustre agg.	Galium	palustre	x
2561	7350	Galium palustre L.	Galium	palustre	x														2		1
2567	2567	Galium parisiense L.	Galium	parisiense	x							2
2567	29704	Galium parisiense subsp. parisiense	Galium	parisiense	o							2
2569	2572	Galium pumilum Murray	Galium	pumilum	x																		2	2					1
2569	2574	Galium sterneri Ehrend.	Galium	sterneri	x			2
2569	2576	Galium suecicum (Sterner) Ehrend.	Galium	suecicum	x																		2
2569	2577	Galium valdepilosum Heinr. Braun	Galium	valdepilosum	x																			2
2579	2579	Galium rotundifolium L.	Galium	rotundifolium	x																							2	2
2585	2543	Galium harcynicum Weigel	Galium	harcynicum	x																		2						2
2585	2585	Galium saxatile L.	Galium	saxatile	x																		2						2
2586	2588	Galium aristatum L.	Galium	aristatum	x																							2
2586	29573	Galium intermedium Schult.	Galium	intermedium	x																							2
2586	2590	Galium schultesii Vest	Galium	schultesii	x																							2
2586	2591	Galium sylvaticum L.	Galium	sylvaticum	x																							2		1
2593	2593	Galium tricornutum Dandy	Galium	tricornutum	x							2
2596	2596	Galium uliginosum L.	Galium	uliginosum	x											2					2
2598	2600	Galium verum L.	Galium	verum	x										1						2	2	1	3	1	1				1
2598	24929	Galium verum subsp. verum	Galium	verum	o										1						2	2	1	3	1	1				1
2598	2601	Galium wirtgenii F.W. Schultz	Galium	wirtgenii	x																2	2		2
21992	21992	Genista sagittalis L.	Genista	sagittalis	x																		2	2	1				1
2604	2604	Genista anglica L.	Genista	anglica	x																		2
2606	2606	Genista germanica L.	Genista	germanica	x																		2						1
2609	2609	Genista pilosa L.	Genista	pilosa	x																		2	2	1				2
2614	2614	Genista tinctoria L.	Genista	tinctoria	x																2		2	2					1
2614	21995	Genista tinctoria subsp. littoralis (Corb.) Rothm.	Genista	tinctoria	o																		2
2614	21996	Genista tinctoria subsp. ovata auct.	Genista	tinctoria	o																2		2	2					1
2614	24930	Genista tinctoria subsp. tinctoria	Genista	tinctoria	o																2		2	2					1
21992	2615	Genistella sagittalis (L.) Gams	Genistella	sagittalis	x																		2	2	1				1
1413	22059	Gentiana pulchella Sw.	Gentiana	pulchella	x													2
2616	2616	Gentiana acaulis L.	Gentiana	acaulis	x					2													2
2619	2619	Gentiana asclepiadea L.	Gentiana	asclepiadea	x																2					2		1
2621	2621	Gentiana bavarica L.	Gentiana	bavarica	x					2
2624	2624	Gentiana clusii E.P. Perrier & Songeon	Gentiana	clusii	x					3						2					2			2
2624	27664	Gentiana clusii subsp. clusii	Gentiana	clusii	o					3						2					2			2
2625	2625	Gentiana cruciata L.	Gentiana	cruciata	x																			2	1					1
2625	29053	Gentiana cruciata subsp. cruciata	Gentiana	cruciata	o																			2	1					1
2629	2629	Gentiana lutea L.	Gentiana	lutea	x																		2	2		2				1
2629	2630	Gentiana lutea subsp. lutea	Gentiana	lutea	o																		2	2		2				1
2632	2632	Gentiana nivalis L.	Gentiana	nivalis	x					2
2633	2633	Gentiana orbicularis Schur	Gentiana	orbicularis	x					2
2634	2634	Gentiana pannonica Scop.	Gentiana	pannonica	x																		2			2
2635	2635	Gentiana pneumonanthe L.	Gentiana	pneumonanthe	x																2		2
2638	2638	Gentiana punctata L.	Gentiana	punctata	x																		2
2639	2639	Gentiana purpurea L.	Gentiana	purpurea	x																		2			2
2645	2645	Gentiana utriculosa L.	Gentiana	utriculosa	x					1						2
2649	2649	Gentiana verna L.	Gentiana	verna	x					2											1			2
2649	22006	Gentiana verna subsp. alata (Griseb.) Lemke	Gentiana	verna	o					2											1			2
2649	15231	Gentiana verna subsp. verna	Gentiana	verna	o					2											1			2
2197	22064	Geranium cicutarium L.	Geranium	cicutarium	x							2												2
2671	2671	Geranium bohemicum L.	Geranium	bohemicum	x							2
2672	2672	Geranium columbinum L.	Geranium	columbinum	x							2												2
2673	2673	Geranium dissectum L.	Geranium	dissectum	x							2
2674	2674	Geranium divaricatum Ehrh.	Geranium	divaricatum	x							2
2675	2675	Geranium lucidum L.	Geranium	lucidum	x				1				2																	1
2676	2676	Geranium macrorrhizum L.	Geranium	macrorrhizum	x								0
2679	2679	Geranium molle L.	Geranium	molle	x							2
2681	2681	Geranium palustre L.	Geranium	palustre	x								1								2
2682	2682	Geranium phaeum L.	Geranium	phaeum	x								2
2682	2683	Geranium phaeum subsp. lividum (L´┐¢H´┐¢r.) Hayek	Geranium	phaeum	o								2
2682	2684	Geranium phaeum subsp. phaeum	Geranium	phaeum	o								2														1
2685	2685	Geranium pratense L.	Geranium	pratense	x								1									2
2686	2686	Geranium pusillum L.	Geranium	pusillum	x							2
2687	2687	Geranium pyrenaicum Burm. f.	Geranium	pyrenaicum	x								0
2689	2690	Geranium purpureum Vill.	Geranium	purpureum	x								0
2689	2691	Geranium robertianum L.	Geranium	robertianum	x		2
2689	22070	Geranium robertianum subsp. maritimum (Bab.) H.G. Baker	Geranium	robertianum	o		2
2689	24931	Geranium robertianum subsp. robertianum	Geranium	robertianum	o				2				3															2
2692	2692	Geranium rotundifolium L.	Geranium	rotundifolium	x							2
2693	2693	Geranium sanguineum L.	Geranium	sanguineum	x																				2					1
2695	2695	Geranium sylvaticum L.	Geranium	sylvaticum	x								1									2				2		1
2695	34137	Geranium sylvaticum subsp. sylvaticum	Geranium	sylvaticum	o								1									2				2		1
2698	2698	Geum montanum L.	Geum	montanum	x					1													2
2699	2699	Geum reptans L.	Geum	reptans	x					2
2700	2700	Geum rivale L.	Geum	rivale	x																2					1	1
2701	2701	Geum urbanum L.	Geum	urbanum	x								2															1
2704	2704	Gladiolus imbricatus L.	Gladiolus	imbricatus	x																2
2706	2706	Gladiolus palustris Gaudin	Gladiolus	palustris	x																2			1
2707	2707	Glaucium corniculatum (L.) Rudolph	Glaucium	corniculatum	x							2
2708	2708	Glaucium flavum Crantz	Glaucium	flavum	x		1					0
32128	32128	Glebionis segetum (L.) Fourr.	Glebionis	segetum	x							2
2711	2711	Glechoma hederacea L.	Glechoma	hederacea	x								3									2					2	1
5754	22075	Glechoma arvensis L.	Glechoma	arvensis	x							2
2719	2720	Glyceria declinata Br´┐¢b.	Glyceria	declinata	x									2				1
2719	2721	Glyceria fluitans (L.) R. Br.	Glyceria	fluitans	x									1					2	1							1
2719	2722	Glyceria nemoralis (R. Uechtr.) R. Uechtr. & K´┐¢rn.	Glyceria	nemoralis	x																						2
2719	26260	Glyceria notata Chevall.	Glyceria	notata	x														2
2719	2724	Glyceria plicata Fr.	Glyceria	plicata	x														2
2726	2726	Glyceria striata (Lam.) Hitchc.	Glyceria	striata	x									0
2726	32612	Glyceria striata subsp. stricta (Scribn.) Hult´┐¢n	Glyceria	striata	n									0
2786	22087	Gnaphalium arenarium L.	Gnaphalium	arenarium	x																			2
448	22090	Gnaphalium dioicum L.	Gnaphalium	dioicum	x																		2	1
2738	2738	Gratiola officinalis L.	Gratiola	officinalis	x									1							2
2739	2739	Groenlandia densa (L.) Fourr.	Groenlandia	densa	x														2
2749	2749	Gypsophila fastigiata L.	Gypsophila	fastigiata	x																			2
2749	29708	Gypsophila fastigiata subsp. fastigiata	Gypsophila	fastigiata	o																			2
2751	2751	Gypsophila muralis L.	Gypsophila	muralis	x							2						3
2752	2752	Gypsophila paniculata L.	Gypsophila	paniculata	x								0
2753	2753	Gypsophila repens L.	Gypsophila	repens	x					2
6158	35305	Gypsophila vaccaria (L.) Sm.	Gypsophila	vaccaria	x							2
6805	6805	Gypsophila perfoliata L.	Gypsophila	perfoliata	x								0
6806	6806	Gypsophila scorzonerifolia Ser.	Gypsophila	scorzonerifolia	x								0
20704	2756	Halimione pedunculata (L.) Aellen	Halimione	pedunculata	x		2
20705	2757	Halimione portulacoides (L.) Aellen	Halimione	portulacoides	x		2
2760	2760	Hedera helix L.	Hedera	helix	x																						2	3		2
2760	29709	Hedera helix subsp. helix	Hedera	helix	o																						2	3		2
2763	2763	Hedysarum hedysaroides (L.) Schinz & Thell.	Hedysarum	hedysaroides	x					2
2763	2765	Hedysarum hedysaroides subsp. hedysaroides	Hedysarum	hedysaroides	o					2
3906	15016	Hedysarum arenarium Willd. ex Kit.	Hedysarum	arenarium	x																			2
26596	2776	Helianthemum grandiflorum subsp. glabrum (W. D. J. Koch) Holub	Helianthemum	grandiflorum	o					2													2	3	1
26596	2777	Helianthemum grandiflorum subsp. glaucescens (Murb.) Holub	Helianthemum	grandiflorum	o					2													2	3	1
26596	2778	Helianthemum grandiflorum subsp. grandiflorum	Helianthemum	grandiflorum	o					2														2
26596	26596	Helianthemum nummularium (L.) Mill.	Helianthemum	nummularium	x
26596	22124	Helianthemum nummularium subsp. glabrum (W.D.J. Koch) Wilczek	Helianthemum	nummularium	o					2													2	3	1
26596	22125	Helianthemum nummularium subsp. grandiflorum (Scop.) Schinz & Thell.	Helianthemum	nummularium	o					2														2
26596	22126	Helianthemum nummularium subsp. nummularium	Helianthemum	nummularium	o																		2	3	1
26596	22127	Helianthemum nummularium subsp. obscurum (Wahlenb.) Holub	Helianthemum	nummularium	o																		2	3	1
2772	2772	Helianthemum apenninum (L.) Mill.	Helianthemum	apenninum	x																			2
2785	2785	Helianthus tuberosus L.	Helianthus	tuberosus	x								0
2786	2786	Helichrysum arenarium (L.) Moench	Helichrysum	arenarium	x																			2
2786	29710	Helichrysum arenarium subsp. arenarium	Helichrysum	arenarium	o																			2
20728	35955	Helictochloa pratensis (L.) Romero Zarco	Helictochloa	pratensis	x																		2	3
20728	20728	Helictotrichon pratense (L.) Besser	Helictotrichon	pratense	x																		2	3
20728	29711	Helictotrichon pratense subsp. pratense	Helictotrichon	pratense	o																		2	3
20729	20729	Helictotrichon pubescens (Huds.) Pilg.	Helictotrichon	pubescens	x					1												3	1	2		2
20729	7357	Helictotrichon pubescens subsp. laevigatum (Schur) So´┐¢	Helictotrichon	pubescens	o					2
20729	7356	Helictotrichon pubescens subsp. pubescens	Helictotrichon	pubescens	o																	3	1	2		2
2791	2791	Helictotrichon parlatorei (J. Woods) Pilg.	Helictotrichon	parlatorei	x					2
11649	11649	Heliosperma pusillum (Waldst. & Kit.) Rchb.	Heliosperma	pusillum	x					2
11649	27689	Heliosperma pusillum subsp. pusillum	Heliosperma	pusillum	o					2
2797	2797	Heliotropium europaeum L.	Heliotropium	europaeum	x							2
2157	22135	Helleborus hyemalis L.	Helleborus	hyemalis	x							0
2801	2801	Helleborus foetidus L.	Helleborus	foetidus	x																				1			2		2
2803	2803	Helleborus niger L.	Helleborus	niger	x																							2
2803	2805	Helleborus niger subsp. niger	Helleborus	niger	o																							2
2810	2810	Helleborus viridis L.	Helleborus	viridis	x																							2
2810	2811	Helleborus viridis subsp. occidentalis (Reut.) Schiffn.	Helleborus	viridis	o																							2
2810	2812	Helleborus viridis subsp. viridis	Helleborus	viridis	o																							2
27303	27303	Helosciadium inundatum (L.) W.D.J. Koch	Helosciadium	inundatum	x	x											2
32189	25837	Helosciadium nodiflorum (L.) W.D.J. Koch	Helosciadium	nodiflorum	x	x													2
32189	25838	Helosciadium repens (Jacq.) W.D.J. Koch	Helosciadium	repens	x	x								2
2813	2813	Hemerocallis fulva (L.) L.	Hemerocallis	fulva	x																0
2815	2815	Hepatica nobilis Schreb.	Hepatica	nobilis	x																							2		2
2816	2816	Heracleum austriacum L.	Heracleum	austriacum	x																					2
2819	2819	Heracleum mantegazzianum Sommier & Levier	Heracleum	mantegazzianum	x								0
2820	2820	Heracleum sphondylium L.	Heracleum	sphondylium	x								2								1	2				1		1
2820	2823	Heracleum sphondylium subsp. elegans (Crantz) Sch´┐¢bl. & G. Martens	Heracleum	sphondylium	o																					2		2
2820	2824	Heracleum sphondylium subsp. flavescens (Willd.) So´┐¢	Heracleum	sphondylium	o																2	2
2820	29570	Heracleum sphondylium subsp. glabrum (Huth) Holub	Heracleum	sphondylium	o																2	2
2820	22148	Heracleum sphondylium subsp. sibiricum auct.	Heracleum	sphondylium	o																2	2
2820	2827	Heracleum sphondylium subsp. sphondylium	Heracleum	sphondylium	o								2								1	2
2832	2832	Herniaria glabra L.	Herniaria	glabra	x									2										2
2832	2833	Herniaria glabra subsp. glabra	Herniaria	glabra	o									2										2
2835	2835	Herniaria hirsuta L.	Herniaria	hirsuta	x							0		0
2835	22150	Herniaria hirsuta subsp. hirsuta	Herniaria	hirsuta	n							0		0
2841	2841	Hesperis matronalis L.	Hesperis	matronalis	x								0
12273	25621	Hieracium angustifolium Hoppe	Hieracium	angustifolium	x																		2
12273	2856	Hieracium aurantiacum L.	Hieracium	aurantiacum	x																	1	2			1
12273	2859	Hieracium bauhini Schult.	Hieracium	bauhini	x										2									1
12273	2866	Hieracium caespitosum Dumort.	Hieracium	caespitosum	x																1		2	2
12273	2872	Hieracium cymosum L.	Hieracium	cymosum	x										1									2	1
12273	2877	Hieracium echioides Lumn.	Hieracium	echioides	x																			2
12273	2885	Hieracium glaciale Reyn. ex Lachen.	Hieracium	glaciale	x																		2
12273	7359	Hieracium hoppeanum Schult.	Hieracium	hoppeanum	x																		2
12273	2899	Hieracium lactucella Wallr.	Hieracium	lactucella	x																1	1	2
12273	29881	Hieracium leucopsilon Arv.-Touv.	Hieracium	leucopsilon	x																			2
12273	25623	Hieracium macranthum auct.	Hieracium	macranthum	x																			2
12273	2919	Hieracium peleterianum M´┐¢rat	Hieracium	peleterianum	x																		1	2					1
12273	2923	Hieracium pilosella L.	Hieracium	pilosella	x										1							1	2	2
12273	2924	Hieracium piloselloides Vill.	Hieracium	piloselloides	x				2	2					2
12273	25644	Hieracium praealtum Vill. ex Gochnat	Hieracium	praealtum	x				2	2					2
12273	10544	Hieracium pseudeffusum Peter	Hieracium	pseudeffusum	x										2									1
12273	26707	Hieracium vaillantii Tausch	Hieracium	vaillantii	x										1									2	1
12274	26696	Hieracium acuminatum Jord.	Hieracium	acuminatum	x				1														2			2			2
12274	2850	Hieracium alpinum L.	Hieracium	alpinum	x																		2
12274	2852	Hieracium amplexicaule L.	Hieracium	amplexicaule	x				2
12274	26691	Hieracium anfractum (Fr.) Fr.	Hieracium	anfractum	x				1														2			2			2
12274	2860	Hieracium bifidum Hornem.	Hieracium	bifidum	x				2	2														1
12274	2864	Hieracium bupleuroides C.C. Gmel.	Hieracium	bupleuroides	x				2	1
12274	2865	Hieracium caesium (Fr.) Fr.	Hieracium	caesium	x					2														2
12274	2882	Hieracium fuscocinereum Norrl.	Hieracium	fuscocinereum	x																							2
12274	2886	Hieracium glanduliferum Hoppe	Hieracium	glanduliferum	x					2
12274	2888	Hieracium glaucum All.	Hieracium	glaucum	x					2
12274	10450	Hieracium gothicum Fr.	Hieracium	gothicum	x																		2			2		1	2
12274	2892	Hieracium humile Jacq.	Hieracium	humile	x				2
12274	27394	Hieracium irriguum (Fr.) Dahlst.	Hieracium	irriguum	x				1														2			2			2
12274	2898	Hieracium lachenalii Suter	Hieracium	lachenalii	x				1														2			2			2
12274	2901	Hieracium laevigatum Willd.	Hieracium	laevigatum	x																		2			2		1	2
12274	2911	Hieracium morisianum Rchb. f.	Hieracium	morisianum	x					2
12274	25659	Hieracium murorum L.	Hieracium	murorum	x				2						1								1	1	1	2		2	2
12274	2917	Hieracium pallidum And. Biv.	Hieracium	pallidum	x				2																				2
12274	2922	Hieracium piliferum Hoppe	Hieracium	piliferum	x					2
12274	24958	Hieracium pilosum Froel.	Hieracium	pilosum	x					2
12274	2927	Hieracium prenanthoides Vill.	Hieracium	prenanthoides	x																					2
12274	10545	Hieracium rigidum Hartm.	Hieracium	rigidum	x																		2			2		1	2
12274	2930	Hieracium sabaudum L.	Hieracium	sabaudum	x				1						1									1	1				2
12274	24997	Hieracium schmidtii Tausch	Hieracium	schmidtii	x				2																				2
12274	2942	Hieracium sylvaticum (L.) Gouan	Hieracium	sylvaticum	x				2						1								1	1	1	2		2	2
12274	2945	Hieracium umbellatum L.	Hieracium	umbellatum	x			2							1						1		2	2	2	2			2
12274	2948	Hieracium villosum Jacq.	Hieracium	villosum	x					2
29840	2894	Hieracium intybaceum All.	Hieracium	intybaceum	x					2
21379	21379	Hippocrepis emerus (L.) Lassen	Hippocrepis	emerus	x																									2
21379	21380	Hippocrepis emerus subsp. emerus	Hippocrepis	emerus	o																									2
2960	2960	Hippocrepis comosa L.	Hippocrepis	comosa	x																			2
2962	2962	Hippophae rhamnoides L.	Hippophae	rhamnoides	x	x		2
2962	2963	Hippophae rhamnoides subsp. carpatica Rousi	Hippophae	rhamnoides	o	x																								2
2962	2964	Hippophae rhamnoides subsp. fluviatilis Soest	Hippophae	rhamnoides	o	x																								2
2962	2965	Hippophae rhamnoides subsp. rhamnoides	Hippophae	rhamnoides	o	x		2
2966	2966	Hippuris vulgaris L.	Hippuris	vulgaris	x														2
2967	2967	Hirschfeldia incana (L.) Lagr.-Foss.	Hirschfeldia	incana	x							0
33649	29147	Holandrea carvifolia (Vill.) Reduron, Charpin & Pimenov	Holandrea	carvifolia	x																	2			2
2969	2969	Holcus lanatus L.	Holcus	lanatus	x																2	2	1	1					1
2970	2970	Holcus mollis L.	Holcus	mollis	x							1											1						2
2970	29712	Holcus mollis subsp. mollis	Holcus	mollis	o							1											1						2
26601	26601	Hordeum murinum L.	Hordeum	murinum	x	x						2
26601	7160	Hordeum murinum subsp. murinum	Hordeum	murinum	o	x						2
2984	2984	Hordeum jubatum L.	Hordeum	jubatum	x							0
2984	34210	Hordeum jubatum subsp. jubatum	Hordeum	jubatum	n							0
2987	2987	Hordeum marinum Huds.	Hordeum	marinum	x	x	2
2991	2991	Hordeum secalinum Schreb.	Hordeum	secalinum	x	x	2															2
2992	2992	Horminum pyrenaicum L.	Horminum	pyrenaicum	x					2
2994	2994	Hottonia palustris L.	Hottonia	palustris	x														2
2997	2997	Humulus lupulus L.	Humulus	lupulus	x	x							2														2
3775	22189	Hyacinthus botryoides L.	Hyacinthus	botryoides	x																1	2		2				2
3776	22190	Hyacinthus comosus L.	Hyacinthus	comosus	x										1									2	1
3005	3005	Hydrocharis morsus-ranae L.	Hydrocharis	morsus-ranae	x														2
3007	3007	Hydrocotyle vulgaris L.	Hydrocotyle	vulgaris	x											2			1		1
29883	7126	Hylotelephium maximum (L.) Holub	Hylotelephium	maximum	x				2						2									2	1
29883	25220	Hylotelephium telephium (L.) H. Ohba	Hylotelephium	telephium	x				2				1		1													1
3014	3014	Hyoscyamus niger L.	Hyoscyamus	niger	x								2
3021	3021	Hypericum elegans Willd.	Hypericum	elegans	x										1									2	2
3022	3022	Hypericum elodes L.	Hypericum	elodes	x	x											2
3024	3024	Hypericum hirsutum L.	Hypericum	hirsutum	x	x							2													2		1
3025	3025	Hypericum humifusum L.	Hypericum	humifusum	x	x								1				2
3027	3029	Hypericum desetangsii Lamotte	Hypericum	desetangsii	x																2
3027	3030	Hypericum dubium Leers	Hypericum	dubium	x																2
3027	35029	Hypericum maculatum ´┐¢ perforatum	Hypericum	maculatum	x																2
3027	3027	Hypericum maculatum agg.	Hypericum	maculatum	x
3027	3031	Hypericum maculatum Crantz	Hypericum	maculatum	x																2		2			2
3027	20047	Hypericum maculatum subsp. maculatum	Hypericum	maculatum	x																2		2			2
3033	3033	Hypericum montanum L.	Hypericum	montanum	x																			2	2			2		2
3036	3036	Hypericum perforatum L.	Hypericum	perforatum	x	x							2		2							1	2	2	1			1	1
3036	22208	Hypericum perforatum subsp. angustifolium (DC.) A. Fr´┐¢hl.	Hypericum	perforatum	o	x							2		2							1	2	2	1			1	1
3036	22209	Hypericum perforatum subsp. latifolium (Gaudin) A. Fr´┐¢hl.	Hypericum	perforatum	o	x							2		2							1	2	2	1			1	1
3036	26983	Hypericum perforatum subsp. perforatum	Hypericum	perforatum	o	x							2		2							1	2	2	1			1	1
3036	22213	Hypericum perforatum subsp. veronense (Schrank) Ces.	Hypericum	perforatum	o	x																		2
3037	3037	Hypericum pulchrum L.	Hypericum	pulchrum	x																		1						2
3042	3042	Hypericum tetrapterum Fr.	Hypericum	tetrapterum	x									1					1		2
3050	3050	Hyssopus officinalis L.	Hyssopus	officinalis	x																			0
3050	27641	Hyssopus officinalis subsp. officinalis	Hyssopus	officinalis	n																			0
3051	3051	Iberis amara L.	Iberis	amara	x							2
5872	22220	Iberis nudicaulis L.	Iberis	nudicaulis	x							2												2
3060	3060	Ilex aquifolium L.	Ilex	aquifolium	x																							2	3
26602	26602	Impatiens capensis Meerb.	Impatiens	capensis	x								0
3063	3063	Impatiens glandulifera Royle	Impatiens	glandulifera	x								0
3064	3064	Impatiens noli-tangere L.	Impatiens	noli-tangere	x								2														3	2	1
3065	3065	Impatiens parviflora DC.	Impatiens	parviflora	x								0															0	0
4199	22225	Imperatoria ostruthium L.	Imperatoria	ostruthium	x								1													2
443	22226	Imperatoria palustris Besser	Imperatoria	palustris	x																2
22227	22227	Inula conyzae (Griess.) DC.	Inula	conyzae	x								1		2										2					1
3068	3068	Inula britannica L.	Inula	britannica	x									2							1
3071	3071	Inula ensifolia L.	Inula	ensifolia	x
3072	3072	Inula germanica L.	Inula	germanica	x										2									1	1
3074	3074	Inula helenium L.	Inula	helenium	x								0
3075	3075	Inula helvetica Weber	Inula	helvetica	x								2												2
3076	3076	Inula hirta L.	Inula	hirta	x																			2	3
3079	3079	Inula salicina L.	Inula	salicina	x										1						2			1	1
3079	29056	Inula salicina subsp. salicina	Inula	salicina	o										1						2			1	1
4618	22228	Inula dysenterica L.	Inula	dysenterica	x									2							1
3083	3083	Iris aphylla L.	Iris	aphylla	x																			2	2					2
3090	3090	Iris germanica L.	Iris	germanica	x				2															2
3093	3093	Iris pallida Lam.	Iris	pallida	x
3093	3095	Iris pallida subsp. pallida	Iris	pallida	n
3096	3096	Iris pseudacorus L.	Iris	pseudacorus	x														3								2
3097	3097	Iris pumila L.	Iris	pumila	x
3099	3099	Iris sambucina L.	Iris	sambucina	x				0															0
3099	33678	Iris sambucina L. s. str.	Iris	sambucina	x				0															0
3099	3100	Iris squalens L.	Iris	squalens	x				0															0
3101	3101	Iris sibirica L.	Iris	sibirica	x																2							1
3102	3102	Iris spuria L.	Iris	spuria	x																2	2		1
3102	28168	Iris spuria subsp. spuria	Iris	spuria	o																2	2		1
3103	3103	Iris variegata L.	Iris	variegata	x																			2
3108	3108	Isatis tinctoria L.	Isatis	tinctoria	x	x							2		1
3108	29715	Isatis tinctoria subsp. tinctoria	Isatis	tinctoria	o	x							2		1
3517	22234	Isnardia palustris L.	Isnardia	palustris	x													2
3116	3116	Iva xanthiifolia Nutt.	Iva	xanthiifolia	x							0
5467	29185	Jacobaea alpina (L.) Moench	Jacobaea	alpina	x								2
5468	25790	Jacobaea aquatica (Hill) G. Gaertn., B. Mey. & Scherb.	Jacobaea	aquatica	x																2
5468	33930	Jacobaea erratica (Bertol.) Fourr.	Jacobaea	erratica	x								2								1
5478	25788	Jacobaea erucifolia (L.) G. Gaertn., B. Mey. & Scherb.	Jacobaea	erucifolia	x								2		2							1		2
5494	25789	Jacobaea vulgaris Gaertn.	Jacobaea	vulgaris	x								2		1							2	1	2	1
5496	22239	Jacobaea ovata G. Gaertn., B. Mey. & Scherb.	Jacobaea	ovata	x								3													2		2	2
5506	25791	Jacobaea paludosa (L.) G. Gaertn., B. Mey. & Scherb.	Jacobaea	paludosa	x														2		1
5511	29203	Jacobaea subalpina (W. D. J. Koch) Pelser & Veldkamp	Jacobaea	subalpina	x								2								2						1
6519	29183	Jacobaea abrotanifolia (L.) Moench	Jacobaea	abrotanifolia	x																					2
3117	3117	Jasione laevis Lam.	Jasione	laevis	x																		2
3117	29716	Jasione laevis subsp. laevis	Jasione	laevis	o																		2
3127	3127	Juglans regia L.	Juglans	regia	x																							2
3128	3128	Juncus acutiflorus Hoffm.	Juncus	acutiflorus	x											2					3
3128	29717	Juncus acutiflorus subsp. acutiflorus	Juncus	acutiflorus	o											2					3
3134	3134	Juncus anceps Laharpe	Juncus	anceps	x	x	2							3
3136	3136	Juncus articulatus L.	Juncus	articulatus	x									3		2					2
3136	26984	Juncus articulatus subsp. articulatus	Juncus	articulatus	o									3		2					2
3136	6818	Juncus articulatus subsp. littoralis (Patze, E. Mey. & Elkan) Lemke	Juncus	articulatus	o									3		2					2
3137	3137	Juncus atratus Krock.	Juncus	atratus	x																2
3138	29718	Juncus balticus subsp. balticus	Juncus	balticus	o											2
3138	3138	Juncus balticus Willd.	Juncus	balticus	x											2
3140	3133	Juncus ambiguus auct.	Juncus	ambiguus	x		2											1
3140	3141	Juncus bufonius L.	Juncus	bufonius	x							2						3
3140	3156	Juncus minutulus (Albert & Jahand.) Prain	Juncus	minutulus	x													2
3140	20049	Juncus ranarius Songeon & E.P. Perrier	Juncus	ranarius	x		2											1
3144	3144	Juncus bulbosus L.	Juncus	bulbosus	x
3144	24933	Juncus bulbosus subsp. bulbosus	Juncus	bulbosus	o												2
3144	6821	Juncus bulbosus subsp. kochii (F.W. Schultz) Reichg.	Juncus	bulbosus	o												2
3145	3145	Juncus capitatus Weigel	Juncus	capitatus	x													2
3147	3148	Juncus compressus Jacq.	Juncus	compressus	x									2
3147	3149	Juncus gerardi Loisel.	Juncus	gerardi	x		2
3147	29720	Juncus gerardi subsp. gerardi	Juncus	gerardi	o		2
3150	3150	Juncus conglomeratus L.	Juncus	conglomeratus	x								1								2
3151	3151	Juncus effusus L.	Juncus	effusus	x								1	2							2
3151	29719	Juncus effusus subsp. effusus	Juncus	effusus	o								1	2							2
3152	3152	Juncus filiformis L.	Juncus	filiformis	x											2
3153	3153	Juncus inflexus L.	Juncus	inflexus	x									2							1
3153	29721	Juncus inflexus subsp. inflexus	Juncus	inflexus	o									2							1
3154	3154	Juncus jacquinii L.	Juncus	jacquinii	x					2
3155	3155	Juncus maritimus Lam.	Juncus	maritimus	x		2
3157	3157	Juncus pygmaeus Rich.	Juncus	pygmaeus	x													2
3158	3158	Juncus sphaerocarpus Nees	Juncus	sphaerocarpus	x													2
3159	3159	Juncus squarrosus L.	Juncus	squarrosus	x																		2
3160	3160	Juncus stygius L.	Juncus	stygius	x											2
3160	29722	Juncus stygius subsp. stygius	Juncus	stygius	o											2
3161	3161	Juncus subnodulosus Schrank	Juncus	subnodulosus	x											2			1		2
3162	3162	Juncus tenageia L. f.	Juncus	tenageia	x													2
3162	29723	Juncus tenageia subsp. tenageia	Juncus	tenageia	o													2
3163	3163	Juncus tenuis Willd.	Juncus	tenuis	x									0
3164	3165	Juncus monanthos Jacq.	Juncus	monanthos	x																		2
3164	3164	Juncus trifidus agg.	Juncus	trifidus	x																		2
3164	3166	Juncus trifidus L.	Juncus	trifidus	x																		2
3167	3167	Juncus triglumis L.	Juncus	triglumis	x											2
3167	29724	Juncus triglumis subsp. triglumis	Juncus	triglumis	o											2
32130	32130	Juncus alpinoarticulatus Chaix	Juncus	alpinoarticulatus	x											2
32130	32131	Juncus alpinoarticulatus subsp. alpinoarticulatus	Juncus	alpinoarticulatus	o											2
32130	6817	Juncus alpinus subsp. alpinus	Juncus	alpinus	o											2
32130	22243	Juncus alpinus Vill.	Juncus	alpinus	x											2
3542	22270	Juncus niveus L.	Juncus	niveus	x																								2
3545	22273	Juncus pilosus L.	Juncus	pilosus	x																							2	2
3547	22279	Juncus sylvaticus Huds.	Juncus	sylvaticus	x
6493	6493	Juncus ensifolius Wikstr.	Juncus	ensifolius	x
3168	3168	Juniperus communis L.	Juniperus	communis	x																					1		1	2	2
3168	3169	Juniperus communis subsp. alpina (Neilr.) ?elak.	Juniperus	communis	o																					2
3168	3170	Juniperus communis subsp. communis	Juniperus	communis	o																							1	2	2
3168	22282	Juniperus communis subsp. nana Syme	Juniperus	communis	o																					2
3175	3175	Juniperus sabina L.	Juniperus	sabina	x																					2
23919	29181	Kadenia dubia (Schkuhr) Lavrova & V. N. Tikhom.	Kadenia	dubia	x																2
3182	3182	Kickxia elatine (L.) Dumort.	Kickxia	elatine	x							2
3182	3184	Kickxia elatine subsp. elatine	Kickxia	elatine	o							2
20751	3227	Kochia scoparia (L.) Schrad.	Kochia	scoparia	x							0
3228	3228	Koeleria arenaria (Dumort.) B.D. Jacks.	Koeleria	arenaria	x																			2
3230	3230	Koeleria glauca (Spreng.) DC.	Koeleria	glauca	x																			2
3233	22305	Koeleria cristata auct.	Koeleria	cristata	x																			2
3233	3235	Koeleria macrantha (Ledeb.) Schult.	Koeleria	macrantha	x																			2
3233	29727	Koeleria macrantha subsp. macrantha	Koeleria	macrantha	o																			2
3233	3236	Koeleria pyramidata (Lam.) P. Beauv.	Koeleria	pyramidata	x																1		1	2	1					1
3233	6825	Koeleria pyramidata subsp. pyramidata	Koeleria	pyramidata	o																1		1	2	1					1
3239	3239	Koeleria vallesiana (Honck.) Asch. & Graebn.	Koeleria	vallesiana	x																			2
3243	3243	Laburnum anagyroides Medik.	Laburnum	anagyroides	x																									0
3244	3244	Lactuca perennis L.	Lactuca	perennis	x	x							2		2									2	1
3245	3245	Lactuca quercina L.	Lactuca	quercina	x	x							2
3245	29728	Lactuca quercina subsp. quercina	Lactuca	quercina	x	x							2
3246	3246	Lactuca saligna L.	Lactuca	saligna	x	x						2			2
3247	3247	Lactuca serriola L.	Lactuca	serriola	x	x						2	1		1
3250	3250	Lactuca viminea (L.) J. Presl & C. Presl	Lactuca	viminea	x	x							2
3250	29729	Lactuca viminea subsp. viminea	Lactuca	viminea	x	x							2
3251	3251	Lactuca virosa L.	Lactuca	virosa	x	x							2
29115	3256	Lamiastrum galeobdolon (L.) Ehrend. & Polatschek s. str.	Lamiastrum	galeobdolon	x																						2	2
29115	22338	Lamium galeobdolon (L.) L. s. str.	Lamium	galeobdolon	x																						2	2
3258	3258	Lamium album L.	Lamium	album	x								2
3263	3263	Lamium maculatum L.	Lamium	maculatum	x								2														1	1
547	11782	Lappa minor Hill	Lappa	minor	x								2
3272	3272	Larix decidua Mill.	Larix	decidua	x																								2
3272	27666	Larix decidua subsp. decidua	Larix	decidua	o																								2
3273	3273	Laser trilobum (L.) Borkh.	Laser	trilobum	x																				2
23921	22372	Laserpitium silaifolium Jacq.	Laserpitium	silaifolium	x
3273	22373	Laserpitium trilobum L.	Laserpitium	trilobum	x																				2
3280	3280	Laserpitium latifolium L.	Laserpitium	latifolium	x																			2	2					1
3283	3283	Laserpitium prutenicum L.	Laserpitium	prutenicum	x																2							2
3283	29731	Laserpitium prutenicum subsp. prutenicum	Laserpitium	prutenicum	o																2							2
3284	3284	Laserpitium siler L.	Laserpitium	siler	x																				2					1
3284	29732	Laserpitium siler subsp. siler	Laserpitium	siler	o																				2					1
3397	22371	Laserpitium mutellinoides Crantz	Laserpitium	mutellinoides	x					2
3288	3288	Lathyrus aphaca L.	Lathyrus	aphaca	x							2
3292	3292	Lathyrus bauhini P.A. Genty	Lathyrus	bauhini	x																				2
3294	3294	Lathyrus heterophyllus L.	Lathyrus	heterophyllus	x																				2
3295	3295	Lathyrus hirsutus L.	Lathyrus	hirsutus	x							2
3297	3297	Lathyrus laevigatus (Waldst. & Kit.) Gren.	Lathyrus	laevigatus	x					2
3297	3299	Lathyrus laevigatus subsp. occidentalis (Fisch. & C.A. Mey.) Breistr.	Lathyrus	laevigatus	o					2
3297	29584	Lathyrus laevigatus subsp. scopolii (Fritsch) Rothm.	Lathyrus	laevigatus	o
3297	22394	Lathyrus ochraceus subsp. occidentalis (Fisch. & C. A. Mey.) B´┐¢ssler	Lathyrus	ochraceus	o					2
3297	34224	Lathyrus ochraceus subsp. ochraceus	Lathyrus	ochraceus	o
3300	3300	Lathyrus latifolius L.	Lathyrus	latifolius	x								0
3301	3301	Lathyrus linifolius (Reichard) B´┐¢ssler	Lathyrus	linifolius	x																	1	2			2			2
3303	3303	Lathyrus niger (L.) Bernh.	Lathyrus	niger	x																				1			2		2
3303	34139	Lathyrus niger subsp. niger	Lathyrus	niger	o																				1			2		2
3304	3304	Lathyrus nissolia L.	Lathyrus	nissolia	x							2			2										2
3306	3306	Lathyrus palustris L.	Lathyrus	palustris	x														2		2
3306	34077	Lathyrus palustris subsp. palustris	Lathyrus	palustris	o														2		2
3307	3307	Lathyrus pannonicus (Jacq.) Garcke	Lathyrus	pannonicus	x																				2
3307	3309	Lathyrus pannonicus subsp. collinus (J. Ortmann) So´┐¢	Lathyrus	pannonicus	o																				2
3313	22387	Lathyrus lusseri Heer	Lathyrus	lusseri	x								2								2	3				1
3313	3313	Lathyrus pratensis L.	Lathyrus	pratensis	x								2								2	3				1
3317	3317	Lathyrus sylvestris L.	Lathyrus	sylvestris	x																				2			2
3317	22396	Lathyrus sylvestris subsp. angustifolius (Medik.) ?elak.	Lathyrus	sylvestris	o
3317	22399	Lathyrus sylvestris subsp. platyphyllos (Retz.) Hartm.	Lathyrus	sylvestris	o
3317	22400	Lathyrus sylvestris subsp. sylvestris	Lathyrus	sylvestris	o																				2			2
3318	3318	Lathyrus tuberosus L.	Lathyrus	tuberosus	x							2			2
3320	3320	Lathyrus vernus (L.) Bernh.	Lathyrus	vernus	x																					2		3		2
32194	3325	Lavatera thuringiaca L.	Lavatera	thuringiaca	x								2
28144	3328	Ledum palustre L.	Ledum	palustre	x											2
3329	3329	Leersia oryzoides (L.) Sw.	Leersia	oryzoides	x						2
3332	3332	Legousia speculum-veneris (L.) Chaix	Legousia	speculum-veneris	x							2
21483	3333	Lembotropis nigricans (L.) Griseb.	Lembotropis	nigricans	x																		1						2	2
21483	3335	Lembotropis nigricans subsp. nigricans	Lembotropis	nigricans	o																		1						2	2
26606	6494	Lemna minuscula Herter	Lemna	minuscula	x														0
26606	26606	Lemna minuta Kunth	Lemna	minuta	x														0
3336	3336	Lemna gibba L.	Lemna	gibba	x														2
3337	3337	Lemna minor L.	Lemna	minor	x														2
3339	3339	Lemna trisulca L.	Lemna	trisulca	x														2
5748	22405	Lemna polyrhiza L.	Lemna	polyrhiza	x														2
6430	22404	Lemna arrhiza L.	Lemna	arrhiza	x														2
6832	6832	Lemna turionifera Landolt	Lemna	turionifera	x														0
7433	14506	Leontodon palustris Lyons s. str.	Leontodon	palustris	x
3358	3358	Leontopodium alpinum Cass.	Leontopodium	alpinum	x					2
3359	3359	Leonurus cardiaca L.	Leonurus	cardiaca	x								2
3359	3360	Leonurus cardiaca subsp. cardiaca	Leonurus	cardiaca	o								2
3362	3362	Leonurus marrubiastrum L.	Leonurus	marrubiastrum	x								2
22435	22435	Lepidium didymum L.	Lepidium	didymum	x
32171	32171	Lepidium coronopus (L.) Al-Shehbaz	Lepidium	coronopus	x									2
32171	22440	Lepidium squamatum Forssk.	Lepidium	squamatum	x									2
3364	3364	Lepidium campestre (L.) R. Br.	Lepidium	campestre	x							2	1
3366	3366	Lepidium densiflorum Schrad.	Lepidium	densiflorum	x							0
3367	3367	Lepidium graminifolium L.	Lepidium	graminifolium	x								2		1
3368	3368	Lepidium heterophyllum Benth.	Lepidium	heterophyllum	x								0
3369	3369	Lepidium latifolium L.	Lepidium	latifolium	x									2
3372	3372	Lepidium ruderale L.	Lepidium	ruderale	x							2		2
3373	3373	Lepidium virginicum L.	Lepidium	virginicum	x							0
3373	29733	Lepidium virginicum subsp. virginicum	Lepidium	virginicum	n							0
34223	34223	Lepidium draba L.	Lepidium	draba	x								0		0
4119	22444	Lepturus strigosus Dumort.	Lepturus	strigosus	x		2
3378	3378	Leucanthemum halleri (Vitman) Ducommun	Leucanthemum	halleri	x					2
3381	22445	Leucanthemum adustum (W.D.J. Koch) Gremli	Leucanthemum	adustum	x					2																2
3381	7206	Leucanthemum adustum subsp. adustum	Leucanthemum	adustum	o					2																2
3381	3384	Leucanthemum ircutianum DC.	Leucanthemum	ircutianum	x																1	2		1
3381	29734	Leucanthemum ircutianum subsp. ircutianum	Leucanthemum	ircutianum	o																1	2		1
3381	3387	Leucanthemum vulgare (Vaillant) Lam.	Leucanthemum	vulgare	x																2	2		2		2
3388	3388	Leucojum aestivum L.	Leucojum	aestivum	x														0
3388	29884	Leucojum aestivum subsp. aestivum	Leucojum	aestivum	n														0
3389	3389	Leucojum vernum L.	Leucojum	vernum	x																1						2	2
21630	21630	Leymus arenarius (L.) Hochst.	Leymus	arenarius	x			2
5540	22461	Libanotis pyrenaica (L.) Bourg.	Libanotis	pyrenaica	x																1			1	2
3396	3396	Ligusticum mutellina (L.) Crantz	Ligusticum	mutellina	x					2													1			1
3397	3397	Ligusticum mutellinoides (Crantz) Vill.	Ligusticum	mutellinoides	x					2
4340	22465	Ligusticum austriacum L.	Ligusticum	austriacum	x																					2	1			2
3398	3398	Ligustrum vulgare L.	Ligustrum	vulgare	x																							1		2
3399	3399	Lilium bulbiferum L.	Lilium	bulbiferum	x							2													2
3399	3400	Lilium bulbiferum subsp. bulbiferum	Lilium	bulbiferum	o																				2
3399	3401	Lilium bulbiferum subsp. croceum (Chaix) Arcang.	Lilium	bulbiferum	o							2
3403	3403	Lilium martagon L.	Lilium	martagon	x																					2		2
3861	22473	Limnanthemum peltatum S. G. Gmel.	Limnanthemum	peltatum	x														2
3433	3433	Linaria vulgaris Mill.	Linaria	vulgaris	x								2		1
3441	3441	Linum catharticum L.	Linum	catharticum	x																2	2	1	2
3447	3447	Linum flavum L.	Linum	flavum	x																			2
3447	34040	Linum flavum subsp. flavum	Linum	flavum	o																			2
3454	25407	Linum alpinum Jacq.	Linum	alpinum	x					2
3454	3455	Linum austriacum L.	Linum	austriacum	x																			0
3454	3456	Linum austriacum subsp. austriacum	Linum	austriacum	n																			0
3454	3458	Linum leonii F.W. Schultz	Linum	leonii	x																			2
3454	25406	Linum ockendonii Greuter & Burdet	Linum	ockendonii	x					2
3454	26993	Linum perenne L.	Linum	perenne	x																			2	1
3468	3468	Linum tenuifolium L.	Linum	tenuifolium	x																			2
3471	3471	Linum viscosum L.	Linum	viscosum	x																			2
1529	35306	Lipandra polysperma (L.) S. Fuentes, Uotila & Borsch	Lipandra	polysperma	x						2	2
3476	3476	Lithospermum officinale L.	Lithospermum	officinale	x								2												2			1		1
931	3477	Lithospermum purpurocaeruleum L.	Lithospermum	purpurocaeruleum	x																									2
3480	3480	Lobelia dortmanna L.	Lobelia	dortmanna	x												2
3485	3485	Lolium perenne L.	Lolium	perenne	x	x								2								2
3488	3489	Lolium remotum Schrank	Lolium	remotum	x							2
3488	3490	Lolium temulentum L.	Lolium	temulentum	x	x						2
3492	3492	Lonicera alpigena L.	Lonicera	alpigena	x																					2		2		1
3492	29058	Lonicera alpigena subsp. alpigena	Lonicera	alpigena	o																					2		2		1
3493	3493	Lonicera caerulea L.	Lonicera	caerulea	x											2											1		2
3493	29059	Lonicera caerulea subsp. caerulea	Lonicera	caerulea	o											2											1		2
3494	3494	Lonicera caprifolium L.	Lonicera	caprifolium	x																							2
3498	3498	Lonicera nigra L.	Lonicera	nigra	x																							2	2
3499	3499	Lonicera periclymenum L.	Lonicera	periclymenum	x																							2	2
3500	3500	Lonicera xylosteum L.	Lonicera	xylosteum	x																							2		3
3503	3503	Loranthus europaeus Jacq.	Loranthus	europaeus	x																							2
22516	22516	Lotus maritimus L.	Lotus	maritimus	x																2			1
22517	22517	Lotus pedunculatus Cav.	Lotus	pedunculatus	x																2						1
22517	3516	Lotus uliginosus Schkuhr	Lotus	uliginosus	x																2						1
3505	3508	Lotus corniculatus L.	Lotus	corniculatus	x																2	3	1	2	1
3505	22514	Lotus glaber Mill.	Lotus	glaber	x		2							2							2
3505	3510	Lotus tenuis Willd.	Lotus	tenuis	x		2							2							2
3517	3517	Ludwigia palustris (L.) Elliott	Ludwigia	palustris	x													2
3518	3518	Lunaria annua L.	Lunaria	annua	x
3518	29735	Lunaria annua subsp. annua	Lunaria	annua	n
3519	3519	Lunaria rediviva L.	Lunaria	rediviva	x																							2
3524	3524	Lupinus polyphyllus Lindl.	Lupinus	polyphyllus	x								0
3542	3542	Luzula nivea (L.) DC.	Luzula	nivea	x																								2
3545	3545	Luzula pilosa (L.) Willd.	Luzula	pilosa	x																							2	2
3547	3547	Luzula sylvatica (Huds.) Gaudin	Luzula	sylvatica	x
3547	3548	Luzula sylvatica subsp. sieberi (Tausch) K. Richt.	Luzula	sylvatica	o																					2			2
3547	3549	Luzula sylvatica subsp. sylvatica	Luzula	sylvatica	o																		1					2	3
24569	3554	Lychnis viscaria L.	Lychnis	viscaria	x																		1	1	3				2	2
3551	3551	Lychnis coronaria (L.) Desr.	Lychnis	coronaria	x
3552	3552	Lychnis flos-cuculi L.	Lychnis	flos-cuculi	x																2	2
3552	6846	Lychnis flos-cuculi subsp. flos-cuculi	Lychnis	flos-cuculi	o																2	2
5592	22547	Lychnis dioica L.	Lychnis	dioica	x								2								1	2				2	2
3555	3555	Lycium barbarum L.	Lycium	barbarum	x																									0
5447	22558	Lycopodium helveticum L.	Lycopodium	helveticum	x											1					1			2
15059	22562	Lycopsis arvensis L.	Lycopsis	arvensis	x							2
3562	3562	Lycopus europaeus L.	Lycopus	europaeus	x														2								2
3562	3563	Lycopus europaeus subsp. europaeus	Lycopus	europaeus	o														2								2
3562	3564	Lycopus europaeus subsp. mollis (A. Kern.) Murr	Lycopus	europaeus	o
3565	3565	Lycopus exaltatus L. f.	Lycopus	exaltatus	x														2
3567	3567	Lysimachia nummularia L.	Lysimachia	nummularia	x								1	2								2					2
3568	3568	Lysimachia punctata L.	Lysimachia	punctata	x								0
393	35307	Lysimachia arvensis (L.) U. Manns & Anderb.	Lysimachia	arvensis	x							2
3572	3572	Lythrum salicaria L.	Lythrum	salicaria	x																2
3576	3576	Mahonia aquifolium (Pursh) Nutt.	Mahonia	aquifolium	x																							0
3580	6853	Malus domestica (Suckow) Borkh.	Malus	domestica	x																							0
3580	27263	Malus pumila Mill.	Malus	pumila	x																							0
3580	3582	Malus sylvestris (L.) Mill.	Malus	sylvestris	x	x																						2
32194	32194	Malva thuringiaca (L.) Vis.	Malva	thuringiaca	x								2
32194	34144	Malva thuringiaca subsp. thuringiaca	Malva	thuringiaca	o								2
3583	3583	Malva alcea L.	Malva	alcea	x								2
3584	3584	Malva moschata L.	Malva	moschata	x								2									2
3585	3585	Malva neglecta Wallr.	Malva	neglecta	x							2	1
3588	3588	Malva pusilla Sm.	Malva	pusilla	x							2
3593	3593	Marrubium peregrinum L.	Marrubium	peregrinum	x								2
3594	3594	Marrubium vulgare L.	Marrubium	vulgare	x								2
3595	3595	Marsilea quadrifolia L.	Marsilea	quadrifolia	x												2
5225	22579	Marsilea natans L.	Marsilea	natans	x														2
3596	3596	Matricaria chamomilla L.	Matricaria	chamomilla	x							2
3596	21248	Matricaria recutita L.	Matricaria	recutita	x							2
3597	3597	Matricaria discoidea DC.	Matricaria	discoidea	x									0
3597	29738	Matricaria discoidea subsp. discoidea	Matricaria	discoidea	n									0
5845	22582	Matricaria parthenium L.	Matricaria	parthenium	x								0
6096	22003	Matricaria perforata M´┐¢rat	Matricaria	perforata	x							2
3598	3598	Matteuccia struthiopteris (L.) Tod.	Matteuccia	struthiopteris	x																						2
3602	3602	Medicago arabica (L.) Huds.	Medicago	arabica	x
3608	3608	Medicago lupulina L.	Medicago	lupulina	x							2		1								1		2
3610	3610	Medicago minima (L.) L.	Medicago	minima	x																			2
3616	3617	Medicago falcata L.	Medicago	falcata	x	x									2									2	3
5592	22632	Melandrium sylvestre (Roth) R´┐¢hl.	Melandrium	sylvestre	x								2								1	2				2	2
5603	22630	Melandrium noctiflorum (L.) Fr.	Melandrium	noctiflorum	x							2
5628	22633	Melandrium viscosum (L.) ?elak.	Melandrium	viscosum	x																			2
3643	3644	Melica ciliata L.	Melica	ciliata	x				1						2									3
3643	13018	Melica ciliata subsp. glauca (F.W. Schultz) K. Richt.	Melica	ciliata	o				1						2									3
3643	22634	Melica ciliata subsp. nebrodensis (Parl.) Husn.	Melica	ciliata	o				1						2									3
3643	3646	Melica transsilvanica Schur	Melica	transsilvanica	x								2		3									1	1
3643	29739	Melica transsilvanica subsp. transsilvanica	Melica	transsilvanica	o								2		3									1	1
3648	3651	Melica picta K. Koch	Melica	picta	x																							2
3653	3653	Melilotus albus Medik.	Melilotus	albus	x								2		1
3654	3654	Melilotus altissimus Thuill.	Melilotus	altissimus	x								2
3655	3655	Melilotus dentatus (Waldst. & Kit.) Desf.	Melilotus	dentatus	x		2							2
3660	3660	Melilotus officinalis (L.) Lam.	Melilotus	officinalis	x								2		1
3662	3662	Melissa officinalis L.	Melissa	officinalis	x
980	22639	Melissa nepeta L.	Melissa	nepeta	x				2
3666	3666	Mentha aquatica L.	Mentha	aquatica	x	x													2		1						1
3667	3667	Mentha arvensis L.	Mentha	arvensis	x	x															2
3674	3674	Mentha pulegium L.	Mentha	pulegium	x	x								2
3676	3677	Mentha longifolia (L.) Huds.	Mentha	longifolia	x	x							2	2
3676	29740	Mentha longifolia subsp. longifolia	Mentha	longifolia	o								2	2
3676	3679	Mentha spicata L.	Mentha	spicata	x								0
3676	10641	Mentha spicata subsp. glabrata (Lej. & Courtois) Lebeau	Mentha	spicata	n								0
3676	10642	Mentha spicata subsp. spicata	Mentha	spicata	n								0
3676	3680	Mentha suaveolens Ehrh.	Mentha	suaveolens	x									2
3676	13736	Mentha suaveolens subsp. suaveolens	Mentha	suaveolens	o									2
3689	3689	Menyanthes trifoliata L.	Menyanthes	trifoliata	x											2
3690	3690	Mercurialis annua L.	Mercurialis	annua	x							2
3691	3692	Mercurialis ovata Sternb. & Hoppe	Mercurialis	ovata	x																							2		2
3691	3694	Mercurialis perennis L.	Mercurialis	perennis	x																					2	2	3		2
1687	22662	Mespilus tomentosa Aiton	Mespilus	tomentosa	x																									2
1701	11519	Mespilus laevigata Poir.	Mespilus	laevigata	x	x																						2
3695	3695	Mespilus germanica L.	Mespilus	germanica	x																							2		2
5703	22660	Mespilus chamaemespilus L.	Mespilus	chamaemespilus	x																					2
3696	3696	Meum athamanticum Jacq.	Meum	athamanticum	x																	2	3
29176	29176	Micranthes stellaris (L.) Galasso et al.	Micranthes	stellaris	x															2
29176	35332	Micranthes stellaris subsp. robusta (Gremli) Gornall	Micranthes	stellaris	o															2
22667	22667	Microthlaspi perfoliatum (L.) F.K. Mey.	Microthlaspi	perfoliatum	x							1			1									2
3705	3705	Milium effusum L.	Milium	effusum	x																					2		2	1
3705	22668	Milium effusum subsp. alpicola Chrtek	Milium	effusum	o																					2
3705	13414	Milium effusum subsp. effusum	Milium	effusum	o																					2		2	1
3740	3740	Misopates orontium (L.) Raf.	Misopates	orontium	x							2
3756	3757	Molinia arundinacea Schrank	Molinia	arundinacea	x											2					3						2	2	2
3756	3758	Molinia caerulea (L.) Moench	Molinia	caerulea	x											2					2		2				2		1
10651	29742	Montia fontana L.	Montia	fontana	x							2						1		2
10651	3766	Montia fontana subsp. amporitana Sennen	Montia	fontana	o															2
10651	3768	Montia fontana subsp. fontana	Montia	fontana	o															2
10651	3769	Montia fontana subsp. variabilis Walters	Montia	fontana	o															2
22715	22715	Muscari neglectum Ten.	Muscari	neglectum	x							2
22715	3777	Muscari racemosum Medik.	Muscari	racemosum	x							2
3775	3775	Muscari botryoides (L.) Mill.	Muscari	botryoides	x																1	2		2				2
3776	3776	Muscari comosum (L.) Mill.	Muscari	comosum	x										1									2	1
3396	29960	Mutellina adonidifolia (J. Gay) Gutermann	Mutellina	adonidifolia	x					2													1			1
1016	11787	Myagrum alyssum Mill.	Myagrum	alyssum	x							2
[truncated: 2,281 more rows]

## Sheet: Table 3_grid cell data
GRID_NO	GRID_NAME	GRID_ID	CWR_COUNT	PRIORITYCWR_TOTAL	PRIORITYCWR_VT7	PRIORITYCWR_VT16	PRIORITYCWR_VT18	POTENTIAL_GR_POOL	POTENTIAL_GR_POOL_PRIORITYCWR_TOTAL	POTENTIAL_GR_POOL_PRIORITYCWR_VT7	POTENTIAL_GR_POOL_PRIORITYCWR_VT16	POTENTIAL_GR_POOL_PRIORITYCWR_VT18	BEST50%_OF_POTENTIAL_GR_POOL	BEST50%_OF_POTENTIAL_GR_POOL_PRIORITYCWR_TOTAL	BEST50%_OF_POTENTIAL_GR_POOL_PRIORITYCWR_VT7	BEST50%_OF_POTENTIAL_GR_POOL_PRIORITYCWR_VT16	BEST50%_OF_POTENTIAL_GR_POOL_PRIORITYCWR_VT18	PILOT_GR_SET	FEDERAL_STATE	DISTRICT	BIOGEOGRAPHIC_REGION	GR_CANDIDATE	GR_CANDIDATE_ABBREVIATION	GR_CANDIDATE_AREA	PRIORITYCWR_GR_CANDIDATE_DATABASE	PRIORITYCWR_GR_CANDIDATE_VERIFIED	PRIORITYCWR_GR_CANDIDATE_NOT_VERIFIED	PRIORITYCWR_GR_CANDIDATE_NEW	HABITAT_TYPES	SURVEY_LIMITED	SURVEY_LIMITED_REASON	GR_CANDIDATE_AREA_NOT_SURVEYED
28097	Aachen (Anhang)		0	0	0	0	0
28098	Aachen (Anhang)		0	0	0	0	0
28099	Aachen (Anhang)		0	0	0	0	0
28100	Aachen (Anhang)		0	0	0	0	0
28101	Aachen (Anhang)		0	0	0	0	0
28102	Aachen (Anhang)		0	0	0	0	0
28103	Aachen (Anhang)		0	0	0	0	0
28104	Aachen (Anhang)		0	0	0	0	0
28105	Aachen (Anhang)		0	0	0	0	0
28106	Aachen (Anhang)		0	0	0	0	0
28107	Aachen (Anhang)	Aachen (Anhang)28107	57	7	3	0	1
28108	Aachen (Anhang)		0	0	0	0	0
28109	Aachen (Anhang)		0	0	0	0	0
28110	Aachen (Anhang)		0	0	0	0	0
28111	Aachen (Anhang)		0	0	0	0	0
28112	Aachen (Anhang)		0	0	0	0	0
28113	Aachen	Aachen28113	208	23	6	9	4
28114	Aachen	Aachen28114	27	2	1	1	0
28115	Aachen	Aachen28115	178	21	5	7	4
28116	Aachen	Aachen28116	80	5	2	3	3
28117	Aachen	Aachen28117	128	14	3	8	3
28118	Aachen		0	0	0	0	0
28119	Aachen	Aachen28119	160	17	5	10	1
28120	Aachen		0	0	0	0	0
28121	Aachen	Aachen28121	35	3	1	0	0
28122	Aachen	Aachen28122	125	16	3	7	2
28123	Aachen	Aachen28123	17	3	1	2	1
28124	Aachen		0	0	0	0	0
28125	Aachen	Aachen28125	33	1	1	1	0
28126	Aachen		0	0	0	0	0
28127	Aachen	Aachen28127	3	0	0	0	0
28128	Aachen	Aachen28128	191	25	5	13	5
40385	Aalen	Aalen40385	161	16	7	2	1
40386	Aalen	Aalen40386	194	17	4	5	2
40387	Aalen	Aalen40387	79	11	5	2	2
40388	Aalen	Aalen40388	74	11	4	2	2
40389	Aalen	Aalen40389	124	19	6	8	3
40390	Aalen	Aalen40390	159	22	7	7	4
40391	Aalen	Aalen40391	90	11	5	1	0
40392	Aalen	Aalen40392	117	14	5	1	2
40393	Aalen	Aalen40393	111	13	5	4	1
40394	Aalen	Aalen40394	51	8	3	1	0
40395	Aalen	Aalen40395	152	18	6	6	2
40396	Aalen	Aalen40396	231	21	7	8	5
40397	Aalen	Aalen40397	145	16	7	6	3
40398	Aalen	Aalen40398	138	15	3	3	4
40399	Aalen	Aalen40399	167	21	7	9	5
40400	Aalen	Aalen40400	220	23	6	8	5
38209	Abenberg	Abenberg38209	49	5	2	1	0
38210	Abenberg	Abenberg38210	31	1	1	0	0
38211	Abenberg	Abenberg38211	42	8	2	3	2
38212	Abenberg	Abenberg38212	47	7	2	3	2
38213	Abenberg	Abenberg38213	114	17	3	11	3
38214	Abenberg	Abenberg38214	127	17	6	12	3
38215	Abenberg	Abenberg38215	115	18	4	4	4
38216	Abenberg	Abenberg38216	162	24	6	13	4
38217	Abenberg	Abenberg38217	81	8	2	2	0
38218	Abenberg	Abenberg38218	80	9	2	2	0
38219	Abenberg	Abenberg38219	41	5	0	3	1
38220	Abenberg	Abenberg38220	171	19	4	6	6
38221	Abenberg	Abenberg38221	94	10	1	5	2
38222	Abenberg	Abenberg38222	74	5	2	1	1
38223	Abenberg	Abenberg38223	148	15	3	7	4
38224	Abenberg	Abenberg38224	88	10	4	5	3
40561	Abensberg	Abensberg40561	135	17	5	9	6
40562	Abensberg	Abensberg40562	20	1	0	0	0
40563	Abensberg	Abensberg40563	6	0	0	0	0
40564	Abensberg	Abensberg40564	3	0	0	0	0
40565	Abensberg	Abensberg40565	4	0	0	0	0
40566	Abensberg	Abensberg40566	219	25	6	11	4
40567	Abensberg	Abensberg40567	1	0	0	0	0
40568	Abensberg	Abensberg40568	112	13	5	7	3
40569	Abensberg	Abensberg40569	7	1	1	1	0
40570	Abensberg	Abensberg40570	126	11	4	5	2
40571	Abensberg	Abensberg40571	1	0	0	0	0
40572	Abensberg	Abensberg40572	125	11	4	5	2
40573	Abensberg	Abensberg40573	4	0	0	0	0
40574	Abensberg	Abensberg40574	5	1	0	0	0
40575	Abensberg	Abensberg40575	6	0	0	0	0
40576	Abensberg	Abensberg40576	1	0	0	0	0
9665	Achim		0	0	0	0	0
9666	Achim		0	0	0	0	0
9667	Achim		0	0	0	0	0
9668	Achim		0	0	0	0	0
9669	Achim	Achim9669	1	0	0	0	0
9670	Achim	Achim9670	2	1	0	0	1
9671	Achim		0	0	0	0	0
9672	Achim		0	0	0	0	0
9673	Achim		0	0	0	0	0
9674	Achim	Achim9674	3	0	0	0	0
9675	Achim		0	0	0	0	0
9676	Achim	Achim9676	1	0	0	0	0
9677	Achim		0	0	0	0	0
9678	Achim	Achim9678	3	1	0	1	1
9679	Achim		0	0	0	0	0
9680	Achim		0	0	0	0	0
337	Achtrup	Achtrup337	11	0	0	0	0
338	Achtrup		0	0	0	0	0
339	Achtrup	Achtrup339	1	0	0	0	0
340	Achtrup	Achtrup340	3	0	0	0	0
341	Achtrup	Achtrup341	35	1	0	0	0
342	Achtrup	Achtrup342	2	0	0	0	0
343	Achtrup	Achtrup343	1	0	0	0	0
344	Achtrup	Achtrup344	14	1	0	0	0
345	Achtrup	Achtrup345	2	0	0	0	0
346	Achtrup	Achtrup346	18	1	0	1	0
347	Achtrup	Achtrup347	9	1	0	1	0
348	Achtrup	Achtrup348	1	1	0	1	1
349	Achtrup		0	0	0	0	0
350	Achtrup		0	0	0	0	0
351	Achtrup	Achtrup351	9	0	0	0	0
352	Achtrup		0	0	0	0	0
35153	Adelsdorf	Adelsdorf35153	35	7	3	3	2
35154	Adelsdorf	Adelsdorf35154	30	2	2	0	0
35155	Adelsdorf	Adelsdorf35155	42	1	1	0	0
35156	Adelsdorf	Adelsdorf35156	13	0	0	0	0
35157	Adelsdorf	Adelsdorf35157	105	5	1	1	0
35158	Adelsdorf	Adelsdorf35158	2	0	0	0	0
35159	Adelsdorf	Adelsdorf35159	29	0	0	0	0
35160	Adelsdorf	Adelsdorf35160	95	5	0	2	1
35161	Adelsdorf	Adelsdorf35161	80	12	4	4	3
35162	Adelsdorf	Adelsdorf35162	200	27	8	12	5
35163	Adelsdorf	Adelsdorf35163	224	33	10	11	5
35164	Adelsdorf	Adelsdorf35164	243	32	8	14	6
35165	Adelsdorf	Adelsdorf35165	256	28	8	12	5
35166	Adelsdorf	Adelsdorf35166	125	9	2	4	1
35167	Adelsdorf	Adelsdorf35167	175	21	6	10	2
35168	Adelsdorf	Adelsdorf35168	228	28	6	14	5
36817	Adelsheim	Adelsheim36817	123	25	8	11	3
36818	Adelsheim	Adelsheim36818	164	29	7	12	4
36819	Adelsheim	Adelsheim36819	39	13	6	5	2
36820	Adelsheim	Adelsheim36820	76	13	5	5	2
36821	Adelsheim	Adelsheim36821	132	24	7	11	3
36822	Adelsheim		0	0	0	0	0
36823	Adelsheim	Adelsheim36823	122	22	6	12	3
36824	Adelsheim	Adelsheim36824	167	26	9	11	4
36825	Adelsheim	Adelsheim36825	56	10	3	2	1
36826	Adelsheim	Adelsheim36826	75	9	3	4	2
36827	Adelsheim	Adelsheim36827	76	15	5	4	2
36828	Adelsheim	Adelsheim36828	118	22	6	12	6
36829	Adelsheim	Adelsheim36829	92	16	4	9	3
36830	Adelsheim	Adelsheim36830	79	12	6	4	2
36831	Adelsheim	Adelsheim36831	59	12	3	5	2
36832	Adelsheim	Adelsheim36832	48	6	2	1	0
31041	Adenau	Adenau31041	194	27	8	14	4
31042	Adenau	Adenau31042	186	24	6	9	5
31043	Adenau	Adenau31043	168	19	5	10	2
31044	Adenau	Adenau31044	136	18	4	9	4
31045	Adenau	Adenau31045	158	17	4	5	2
31046	Adenau	Adenau31046	113	13	2	7	2
31047	Adenau	Adenau31047	129	13	3	7	4
31048	Adenau	Adenau31048	125	15	3	9	2
31049	Adenau	Adenau31049	121	15	6	8	3
31050	Adenau	Adenau31050	136	18	4	10	4
31051	Adenau	Adenau31051	108	12	3	8	2
31052	Adenau	Adenau31052	133	17	3	9	3
31053	Adenau	Adenau31053	145	16	2	9	3
31054	Adenau	Adenau31054	133	14	2	8	2
31055	Adenau	Adenau31055	142	16	3	6	3
31056	Adenau	Adenau31056	170	21	5	10	5
23073	Adorf	Adorf23073	267	31	6	13	6
23074	Adorf	Adorf23074	78	10	3	4	1
23075	Adorf	Adorf23075	193	23	5	14	5
23076	Adorf	Adorf23076	21	3	0	2	1
23077	Adorf	Adorf23077	4	0	0	0	0
23078	Adorf	Adorf23078	6	1	0	1	1
23079	Adorf	Adorf23079	9	3	2	1	0
23080	Adorf	Adorf23080	10	1	0	0	0
23081	Adorf	Adorf23081	221	28	7	11	6
23082	Adorf	Adorf23082	9	0	0	0	0
23083	Adorf	Adorf23083	110	13	3	6	5
23084	Adorf	Adorf23084	7	0	0	0	0
23085	Adorf	Adorf23085	5	1	0	0	0
23086	Adorf	Adorf23086	9	0	0	0	0
23087	Adorf	Adorf23087	12	0	0	0	0
23088	Adorf		0	0	0	0	0
31553	Adorf	Adorf31553	70	13	3	9	1
31554	Adorf	Adorf31554	55	9	2	5	1
31555	Adorf	Adorf31555	94	12	3	8	3
31556	Adorf	Adorf31556	121	15	3	10	2
31557	Adorf	Adorf31557	1	0	0	0	0
31558	Adorf	Adorf31558	51	8	2	6	5
31559	Adorf	Adorf31559	108	13	4	10	2
31560	Adorf	Adorf31560	162	18	3	11	4
31561	Adorf	Adorf31561	120	14	3	11	2
31562	Adorf	Adorf31562	49	7	2	4	1
31563	Adorf	Adorf31563	172	17	4	12	3
31564	Adorf	Adorf31564	124	10	2	8	2
31565	Adorf	Adorf31565	69	13	3	10	2
31566	Adorf	Adorf31566	123	15	5	12	4
31567	Adorf	Adorf31567	1	0	0	0	0
31568	Adorf		0	0	0	0	0
17153	Aerzen	Aerzen17153	81	9	2	2	1
17154	Aerzen	Aerzen17154	71	6	2	1	1
17155	Aerzen	Aerzen17155	1	0	0	0	0
17156	Aerzen	Aerzen17156	9	0	0	0	0
17157	Aerzen	Aerzen17157	199	26	4	12	6
17158	Aerzen	Aerzen17158	138	24	8	11	4
17159	Aerzen	Aerzen17159	129	19	7	7	4
17160	Aerzen	Aerzen17160	160	14	2	2	4
17161	Aerzen	Aerzen17161	112	8	3	5	3
17162	Aerzen	Aerzen17162	92	10	2	3	2
17163	Aerzen	Aerzen17163	112	7	1	0	0
17164	Aerzen	Aerzen17164	23	3	1	1	1
17165	Aerzen	Aerzen17165	121	14	4	2	6
17166	Aerzen	Aerzen17166	80	6	0	2	2
17167	Aerzen	Aerzen17167	191	28	7	12	3
17168	Aerzen	Aerzen17168	51	5	1	0	2
11777	Affinghausen		0	0	0	0	0
11778	Affinghausen		0	0	0	0	0
11779	Affinghausen		0	0	0	0	0
11780	Affinghausen		0	0	0	0	0
11781	Affinghausen		0	0	0	0	0
11782	Affinghausen		0	0	0	0	0
11783	Affinghausen		0	0	0	0	0
11784	Affinghausen		0	0	0	0	0
11785	Affinghausen		0	0	0	0	0
11786	Affinghausen		0	0	0	0	0
11787	Affinghausen	Affinghausen11787	1	1	0	0	0
11788	Affinghausen		0	0	0	0	0
11789	Affinghausen		0	0	0	0	0
11790	Affinghausen		0	0	0	0	0
11791	Affinghausen		0	0	0	0	0
11792	Affinghausen		0	0	0	0	0
42401	Aham	Aham42401	134	20	8	10	3
42402	Aham	Aham42402	28	5	2	2	1
42403	Aham	Aham42403	69	14	5	7	3
42404	Aham	Aham42404	128	22	8	9	3
42405	Aham	Aham42405	1	0	0	0	0
42406	Aham		0	0	0	0	0
42407	Aham	Aham42407	33	4	1	3	0
42408	Aham	Aham42408	3	0	0	0	0
42409	Aham	Aham42409	65	10	5	1	0
42410	Aham	Aham42410	10	1	0	0	0
42411	Aham	Aham42411	100	16	6	7	3
42412	Aham	Aham42412	78	12	4	4	3
42413	Aham	Aham42413	7	1	0	0	0
42414	Aham	Aham42414	2	0	0	0	0
42415	Aham	Aham42415	54	4	3	0	0
42416	Aham	Aham42416	3	1	0	0	0
16945	Ahaus		0	0	0	0	0
16946	Ahaus	Ahaus16946	11	1	0	0	0
16947	Ahaus	Ahaus16947	40	1	0	0	0
16948	Ahaus	Ahaus16948	49	5	0	2	0
16949	Ahaus	Ahaus16949	41	1	0	0	0
16950	Ahaus	Ahaus16950	45	5	1	2	0
16951	Ahaus	Ahaus16951	41	2	0	0	0
16952	Ahaus	Ahaus16952	70	4	1	0	0
16953	Ahaus	Ahaus16953	90	11	4	5	1
16954	Ahaus		0	0	0	0	0
16955	Ahaus	Ahaus16955	20	1	0	0	0
16956	Ahaus	Ahaus16956	31	6	1	3	0
16957	Ahaus	Ahaus16957	49	3	0	0	0
16958	Ahaus		0	0	0	0	0
16959	Ahaus	Ahaus16959	15	1	0	0	0
16960	Ahaus	Ahaus16960	19	1	0	0	0
9681	Ahausen	Ahausen9681	5	0	0	0	0
9682	Ahausen		0	0	0	0	0
9683	Ahausen		0	0	0	0	0
9684	Ahausen	Ahausen9684	2	0	0	0	0
9685	Ahausen		0	0	0	0	0
9686	Ahausen		0	0	0	0	0
9687	Ahausen		0	0	0	0	0
9688	Ahausen		0	0	0	0	0
9689	Ahausen	Ahausen9689	4	1	0	1	0
9690	Ahausen	Ahausen9690	3	0	0	0	0
9691	Ahausen	Ahausen9691	14	0	0	0	0
9692	Ahausen		0	0	0	0	0
9693	Ahausen	Ahausen9693	13	0	0	0	0
9694	Ahausen		0	0	0	0	0
9695	Ahausen	Ahausen9695	1	1	0	1	1
9696	Ahausen	Ahausen9696	14	1	0	1	1
3745	Ahlbeck		0	0	0	0	0
3746	Ahlbeck		0	0	0	0	0
3747	Ahlbeck		0	0	0	0	0
3748	Ahlbeck		0	0	0	0	0
3749	Ahlbeck	Ahlbeck3749	105	16	2	9	3
3750	Ahlbeck	Ahlbeck3750	139	15	3	7	0
3751	Ahlbeck	Ahlbeck3751	51	8	2	1	3
3752	Ahlbeck	Ahlbeck3752	26	1	0	0	0
3753	Ahlbeck		0	0	0	0	0
3754	Ahlbeck		0	0	0	0	0
3755	Ahlbeck		0	0	0	0	0
3756	Ahlbeck		0	0	0	0	0
3757	Ahlbeck		0	0	0	0	0
3758	Ahlbeck		0	0	0	0	0
3759	Ahlbeck		0	0	0	0	0
3760	Ahlbeck		0	0	0	0	0
19585	Ahlen	Ahlen19585	17	0	0	0	0
19586	Ahlen	Ahlen19586	6	0	0	0	0
19587	Ahlen	Ahlen19587	19	0	0	0	0
19588	Ahlen	Ahlen19588	4	0	0	0	0
19589	Ahlen	Ahlen19589	158	23	7	10	3
19590	Ahlen	Ahlen19590	151	22	5	11	3
19591	Ahlen		0	0	0	0	0
19592	Ahlen	Ahlen19592	171	20	5	13	3
19593	Ahlen	Ahlen19593	4	0	0	0	0
19594	Ahlen	Ahlen19594	5	0	0	0	0
19595	Ahlen	Ahlen19595	92	8	2	3	2
19596	Ahlen	Ahlen19596	34	5	2	2	1
19597	Ahlen	Ahlen19597	67	7	2	2	1
19598	Ahlen	Ahlen19598	117	17	5	9	3
19599	Ahlen	Ahlen19599	80	6	2	0	0
19600	Ahlen	Ahlen19600	144	21	7	11	2
36225	Ahorn	Ahorn36225	77	14	5	4	2
36226	Ahorn	Ahorn36226	104	15	7	5	1
36227	Ahorn	Ahorn36227	174	24	7	7	4
36228	Ahorn	Ahorn36228	186	22	7	8	4
36229	Ahorn	Ahorn36229	115	15	7	3	1
36230	Ahorn	Ahorn36230	153	21	8	5	3
36231	Ahorn	Ahorn36231	194	23	9	6	3
36232	Ahorn	Ahorn36232	198	22	9	7	2
36233	Ahorn	Ahorn36233	136	21	7	6	4
36234	Ahorn	Ahorn36234	137	17	7	5	3
36235	Ahorn	Ahorn36235	191	23	7	8	6
36236	Ahorn	Ahorn36236	77	12	5	3	2
36237	Ahorn	Ahorn36237	209	24	8	4	2
36238	Ahorn	Ahorn36238	213	29	9	9	4
36239	Ahorn	Ahorn36239	248	30	9	9	6
36240	Ahorn	Ahorn36240	244	28	10	6	4
8641	Ahrensberg	Ahrensberg8641	109	12	4	6	5
8642	Ahrensberg	Ahrensberg8642	79	12	3	6	3
8643	Ahrensberg	Ahrensberg8643	130	16	3	10	6
8644	Ahrensberg	Ahrensberg8644	73	6	2	2	0
8645	Ahrensberg	Ahrensberg8645	67	12	4	4	2
8646	Ahrensberg	Ahrensberg8646	42	7	3	3	3
8647	Ahrensberg	Ahrensberg8647	57	5	2	0	0
8648	Ahrensberg	Ahrensberg8648	92	12	5	5	3
8649	Ahrensberg	Ahrensberg8649	56	3	2	1	1
8650	Ahrensberg	Ahrensberg8650	56	7	3	1	1
8651	Ahrensberg	Ahrensberg8651	47	5	2	0	2
8652	Ahrensberg	Ahrensberg8652	73	13	4	5	4
8653	Ahrensberg	Ahrensberg8653	97	8	1	5	0
8654	Ahrensberg	Ahrensberg8654	132	15	5	8	5
8655	Ahrensberg	Ahrensberg8655	26	4	2	1	1
8656	Ahrensberg	Ahrensberg8656	16	2	1	0	2
2849	Ahrensbök	Ahrensbök2849	69	7	3	0	0
2850	Ahrensbök	Ahrensbök2850	27	2	0	2	0
2851	Ahrensbök	Ahrensbök2851	150	17	5	5	1
2852	Ahrensbök	Ahrensbök2852	26	0	0	0	0
2853	Ahrensbök	Ahrensbök2853	1	0	0	0	0
2854	Ahrensbök	Ahrensbök2854	2	0	0	0	0
2855	Ahrensbök	Ahrensbök2855	1	0	0	0	0
2856	Ahrensbök	Ahrensbök2856	22	2	1	2	0
2857	Ahrensbök	Ahrensbök2857	120	11	4	3	0
2858	Ahrensbök	Ahrensbök2858	42	2	1	0	0
2859	Ahrensbök	Ahrensbök2859	195	21	4	8	4
2860	Ahrensbök	Ahrensbök2860	24	3	0	3	1
2861	Ahrensbök	Ahrensbök2861	45	6	2	2	0
2862	Ahrensbök	Ahrensbök2862	48	5	0	5	1
2863	Ahrensbök	Ahrensbök2863	65	8	2	3	0
2864	Ahrensbök	Ahrensbök2864	3	0	0	0	0
5393	Ahrensburg	Ahrensburg5393	51	5	1	1	1
5394	Ahrensburg	Ahrensburg5394	62	8	2	2	3
5395	Ahrensburg	Ahrensburg5395	9	1	0	0	0
5396	Ahrensburg	Ahrensburg5396	63	6	1	1	0
5397	Ahrensburg	Ahrensburg5397	63	6	2	1	1
5398	Ahrensburg	Ahrensburg5398	151	14	4	6	5
5399	Ahrensburg	Ahrensburg5399	27	3	0	0	0
5400	Ahrensburg	Ahrensburg5400	11	0	0	0	0
5401	Ahrensburg	Ahrensburg5401	2	0	0	0	0
5402	Ahrensburg	Ahrensburg5402	41	2	2	1	0
5403	Ahrensburg	Ahrensburg5403	59	2	1	0	0
5404	Ahrensburg	Ahrensburg5404	1	0	0	0	0
5405	Ahrensburg	Ahrensburg5405	14	2	0	0	0
5406	Ahrensburg	Ahrensburg5406	82	11	3	6	0
5407	Ahrensburg		0	0	0	0	0
5408	Ahrensburg	Ahrensburg5408	61	6	3	0	1
2033	Ahrenshagen		0	0	0	0	0
2034	Ahrenshagen		0	0	0	0	0
2035	Ahrenshagen		0	0	0	0	0
2036	Ahrenshagen		0	0	0	0	0
2037	Ahrenshagen		0	0	0	0	0
2038	Ahrenshagen		0	0	0	0	0
2039	Ahrenshagen		0	0	0	0	0
2040	Ahrenshagen	Ahrenshagen2040	2	0	0	0	0
2041	Ahrenshagen		0	0	0	0	0
2042	Ahrenshagen	Ahrenshagen2042	1	0	0	0	0
2043	Ahrenshagen		0	0	0	0	0
2044	Ahrenshagen		0	0	0	0	0
2045	Ahrenshagen		0	0	0	0	0
2046	Ahrenshagen		0	0	0	0	0
2047	Ahrenshagen		0	0	0	0	0
2048	Ahrenshagen		0	0	0	0	0
42865	Aichach	Aichach42865	94	6	2	2	1
42866	Aichach	Aichach42866	14	1	1	0	0
42867	Aichach	Aichach42867	32	2	1	1	0
42868	Aichach	Aichach42868	50	5	2	2	1
42869	Aichach		0	0	0	0	0
42870	Aichach	Aichach42870	42	3	2	0	0
42871	Aichach	Aichach42871	125	14	3	8	6
42872	Aichach	Aichach42872	100	10	5	3	1
42873	Aichach	Aichach42873	81	7	3	2	1
42874	Aichach	Aichach42874	107	15	4	5	5
42875	Aichach	Aichach42875	119	14	3	6	2
42876	Aichach	Aichach42876	65	5	3	0	0
42877	Aichach	Aichach42877	49	6	4	0	0
42878	Aichach	Aichach42878	62	6	4	1	1
42879	Aichach	Aichach42879	82	13	4	5	4
42880	Aichach	Aichach42880	92	15	6	5	4
42465	Aidenbach	Aidenbach42465	76	8	1	5	2
42466	Aidenbach	Aidenbach42466	47	5	2	1	0
42467	Aidenbach		0	0	0	0	0
42468	Aidenbach	Aidenbach42468	6	0	0	0	0
42469	Aidenbach	Aidenbach42469	17	2	1	0	0
42470	Aidenbach	Aidenbach42470	116	16	6	6	4
42471	Aidenbach	Aidenbach42471	32	5	3	0	1
42472	Aidenbach	Aidenbach42472	38	5	3	0	1
42473	Aidenbach		0	0	0	0	0
42474	Aidenbach		0	0	0	0	0
42475	Aidenbach		0	0	0	0	0
42476	Aidenbach		0	0	0	0	0
42477	Aidenbach	Aidenbach42477	20	2	1	0	0
42478	Aidenbach		0	0	0	0	0
42479	Aidenbach		0	0	0	0	0
42480	Aidenbach		0	0	0	0	0
45521	Aitrach	Aitrach45521	93	5	1	0	0
45522	Aitrach	Aitrach45522	94	5	1	0	0
45523	Aitrach	Aitrach45523	80	5	1	0	0
45524	Aitrach	Aitrach45524	109	9	3	1	0
45525	Aitrach	Aitrach45525	96	12	3	5	1
45526	Aitrach	Aitrach45526	61	6	3	1	0
45527	Aitrach	Aitrach45527	92	8	3	0	0
45528	Aitrach	Aitrach45528	107	13	5	4	2
45529	Aitrach	Aitrach45529	215	27	10	9	5
45530	Aitrach	Aitrach45530	272	28	10	10	5
45531	Aitrach	Aitrach45531	242	22	6	6	3
45532	Aitrach	Aitrach45532	171	17	4	4	2
45533	Aitrach	Aitrach45533	213	31	10	13	4
45534	Aitrach	Aitrach45534	81	10	3	2	1
45535	Aitrach	Aitrach45535	102	7	2	1	0
45536	Aitrach	Aitrach45536	86	9	3	5	2
19121	Aken	Aken19121	200	26	6	12	4
19122	Aken	Aken19122	165	28	6	11	4
19123	Aken	Aken19123	210	28	9	13	5
19124	Aken	Aken19124	258	33	9	13	5	yes		x											North-East Lowlands (NOT)
19125	Aken		0	0	0	0	0
19126	Aken		0	0	0	0	0
19127	Aken	Aken19127	47	7	4	3	2
19128	Aken		0	0	0	0	0
19129	Aken	Aken19129	67	4	2	0	1
19130	Aken	Aken19130	321	37	9	10	6	yes	x	x			yes	x	x						North-East Lowlands (NOT)
19131	Aken	Aken19131	159	13	4	6	3
19132	Aken	Aken19132	319	38	9	11	8	yes	x	x			yes	x	x						North-East Lowlands (NOT)
19133	Aken	Aken19133	310	35	9	12	8	yes	x	x											North-East Lowlands (NOT)
19134	Aken		0	0	0	0	0
19135	Aken	Aken19135	429	46	9	16	13	yes	x	x	x	x	yes	x	x	x	x				North-East Lowlands (NOT)
19136	Aken	Aken19136	72	16	4	8	8
44657	Albaching	Albaching44657	142	16	5	6	2
44658	Albaching	Albaching44658	216	30	9	12	3
44659	Albaching	Albaching44659	230	32	9	14	6
44660	Albaching	Albaching44660	196	22	6	10	2
44661	Albaching	Albaching44661	56	4	2	1	0
44662	Albaching	Albaching44662	1	0	0	0	0
44663	Albaching	Albaching44663	178	24	7	11	4
44664	Albaching	Albaching44664	58	2	0	0	0
44665	Albaching	Albaching44665	200	25	7	10	3
44666	Albaching	Albaching44666	173	23	4	12	3
44667	Albaching	Albaching44667	171	22	6	10	2
44668	Albaching	Albaching44668	286	29	8	11	5
44669	Albaching	Albaching44669	258	29	7	10	4
44670	Albaching		0	0	0	0	0
44671	Albaching	Albaching44671	155	15	5	7	2
44672	Albaching	Albaching44672	153	13	2	6	2
43809	Albstadt	Albstadt43809	265	35	7	15	7
43810	Albstadt	Albstadt43810	221	24	5	12	5
43811	Albstadt	Albstadt43811	273	29	8	12	5
43812	Albstadt	Albstadt43812	144	20	5	5	3
43813	Albstadt	Albstadt43813	236	28	6	14	6
43814	Albstadt	Albstadt43814	226	27	6	11	7
43815	Albstadt	Albstadt43815	209	26	5	12	6
43816	Albstadt	Albstadt43816	236	25	5	8	7
43817	Albstadt	Albstadt43817	201	28	7	9	6
43818	Albstadt	Albstadt43818	128	15	5	5	3
43819	Albstadt	Albstadt43819	200	27	8	6	7
43820	Albstadt	Albstadt43820	207	27	6	8	4
43821	Albstadt	Albstadt43821	173	21	5	8	5
43822	Albstadt	Albstadt43822	140	19	5	2	1
43823	Albstadt	Albstadt43823	248	35	6	14	10
43824	Albstadt	Albstadt43824	230	31	6	11	5
32929	Alf	Alf32929	159	17	5	6	6
32930	Alf	Alf32930	126	13	5	9	3
32931	Alf	Alf32931	54	5	2	1	2
32932	Alf	Alf32932	108	13	6	6	4
32933	Alf	Alf32933	63	4	1	3	1
32934	Alf	Alf32934	144	18	5	10	4
32935	Alf	Alf32935	120	14	4	5	1
32936	Alf	Alf32936	199	25	5	13	5
32937	Alf	Alf32937	70	8	4	2	1
32938	Alf	Alf32938	108	14	6	5	2
32939	Alf	Alf32939	207	20	7	4	5
32940	Alf	Alf32940	141	15	4	2	0
32941	Alf	Alf32941	167	19	7	7	2
32942	Alf	Alf32942	98	13	5	5	2
32943	Alf	Alf32943	183	30	10	10	4	yes		x			yes		x			yes	Rhineland-Palatinate (RLP)	Cochem-Zell	Western Uplands (WMG)
32944	Alf	Alf32944	215	26	4	9	4
18033	Alfeld (Leine)	Alfeld (Leine)18033	115	9	6	1	1
18034	Alfeld (Leine)	Alfeld (Leine)18034	4	0	0	0	0
18035	Alfeld (Leine)	Alfeld (Leine)18035	2	0	0	0	0
18036	Alfeld (Leine)		0	0	0	0	0
18037	Alfeld (Leine)	Alfeld (Leine)18037	16	2	1	0	0
18038	Alfeld (Leine)		0	0	0	0	0
18039	Alfeld (Leine)	Alfeld (Leine)18039	1	0	0	0	0
18040	Alfeld (Leine)		0	0	0	0	0
18041	Alfeld (Leine)	Alfeld (Leine)18041	5	0	0	0	0
18042	Alfeld (Leine)	Alfeld (Leine)18042	3	0	0	0	0
18043	Alfeld (Leine)	Alfeld (Leine)18043	47	8	1	4	1
18044	Alfeld (Leine)	Alfeld (Leine)18044	9	2	2	0	1
18045	Alfeld (Leine)		0	0	0	0	0
18046	Alfeld (Leine)		0	0	0	0	0
18047	Alfeld (Leine)	Alfeld (Leine)18047	3	0	0	0	0
18048	Alfeld (Leine)		0	0	0	0	0
37025	Alfeld	Alfeld37025	108	12	3	3	4
37026	Alfeld	Alfeld37026	93	12	3	3	5
37027	Alfeld	Alfeld37027	101	13	3	4	4
37028	Alfeld	Alfeld37028	112	15	4	4	6
37029	Alfeld	Alfeld37029	77	9	1	4	4
37030	Alfeld	Alfeld37030	76	11	4	6	3
37031	Alfeld	Alfeld37031	91	11	4	4	4
37032	Alfeld	Alfeld37032	115	18	7	7	4
37033	Alfeld	Alfeld37033	46	6	1	1	3
37034	Alfeld	Alfeld37034	80	8	2	2	4
37035	Alfeld	Alfeld37035	10	0	0	0	0
37036	Alfeld		0	0	0	0	0
37037	Alfeld	Alfeld37037	10	1	0	0	0
37038	Alfeld		0	0	0	0	0
37039	Alfeld	Alfeld37039	1	0	0	0	0
37040	Alfeld	Alfeld37040	3	0	0	0	0
29137	Allendorf (Lumda)	Allendorf (Lumda)29137	1	0	0	0	0
29138	Allendorf (Lumda)	Allendorf (Lumda)29138	74	11	2	4	3
29139	Allendorf (Lumda)		0	0	0	0	0
29140	Allendorf (Lumda)	Allendorf (Lumda)29140	37	6	1	2	1
29141	Allendorf (Lumda)	Allendorf (Lumda)29141	106	10	5	4	2
29142	Allendorf (Lumda)	Allendorf (Lumda)29142	56	6	2	3	2
29143	Allendorf (Lumda)	Allendorf (Lumda)29143	79	5	1	0	0
29144	Allendorf (Lumda)	Allendorf (Lumda)29144	57	6	3	2	1
29145	Allendorf (Lumda)		0	0	0	0	0
29146	Allendorf (Lumda)	Allendorf (Lumda)29146	1	0	0	0	0
29147	Allendorf (Lumda)		0	0	0	0	0
29148	Allendorf (Lumda)	Allendorf (Lumda)29148	5	0	0	0	0
29149	Allendorf (Lumda)	Allendorf (Lumda)29149	1	0	0	0	0
29150	Allendorf (Lumda)	Allendorf (Lumda)29150	7	0	0	0	0
29151	Allendorf (Lumda)		0	0	0	0	0
29152	Allendorf (Lumda)	Allendorf (Lumda)29152	6	0	0	0	0
6913	Allermöhe	Allermöhe6913	39	5	2	1	1
6914	Allermöhe	Allermöhe6914	49	5	1	1	0
6915	Allermöhe	Allermöhe6915	48	10	5	7	2
6916	Allermöhe	Allermöhe6916	8	3	0	0	0
6917	Allermöhe	Allermöhe6917	33	4	1	2	0
6918	Allermöhe	Allermöhe6918	1	0	0	0	0
6919	Allermöhe	Allermöhe6919	6	1	0	0	0
6920	Allermöhe	Allermöhe6920	22	1	0	0	0
6921	Allermöhe	Allermöhe6921	37	3	1	0	0
6922	Allermöhe	Allermöhe6922	5	0	0	0	0
6923	Allermöhe	Allermöhe6923	24	5	1	3	1
6924	Allermöhe	Allermöhe6924	1	0	0	0	0
6925	Allermöhe	Allermöhe6925	2	0	0	0	0
6926	Allermöhe	Allermöhe6926	4	0	0	0	0
6927	Allermöhe	Allermöhe6927	28	1	0	0	0
6928	Allermöhe		0	0	0	0	0
38241	Allersberg	Allersberg38241	106	12	3	4	4
38242	Allersberg	Allersberg38242	103	17	5	10	2
38243	Allersberg	Allersberg38243	120	11	3	4	4
38244	Allersberg	Allersberg38244	96	14	4	6	2
38245	Allersberg	Allersberg38245	156	21	6	11	5
38246	Allersberg	Allersberg38246	201	25	7	10	6
38247	Allersberg	Allersberg38247	160	23	6	10	4
38248	Allersberg	Allersberg38248	128	16	6	5	1
38249	Allersberg	Allersberg38249	171	20	6	7	2
38250	Allersberg	Allersberg38250	186	15	4	4	3
38251	Allersberg	Allersberg38251	182	21	6	11	3
38252	Allersberg	Allersberg38252	170	15	6	3	2
38253	Allersberg	Allersberg38253	156	16	4	4	1
38254	Allersberg	Allersberg38254	67	6	2	0	0
38255	Allersberg	Allersberg38255	156	20	6	7	4
38256	Allersberg	Allersberg38256	139	17	4	8	2
42913	Allershausen	Allershausen42913	201	22	7	7	5
42914	Allershausen	Allershausen42914	205	29	8	11	6
42915	Allershausen	Allershausen42915	33	7	2	3	3
42916	Allershausen		0	0	0	0	0
42917	Allershausen	Allershausen42917	9	1	1	0	0
42918	Allershausen	Allershausen42918	49	5	3	1	1
42919	Allershausen		0	0	0	0	0
42920	Allershausen	Allershausen42920	2	0	0	0	0
42921	Allershausen	Allershausen42921	109	17	4	10	4
42922	Allershausen		0	0	0	0	0
42923	Allershausen	Allershausen42923	14	1	0	0	0
42924	Allershausen	Allershausen42924	50	11	5	6	2
42925	Allershausen	Allershausen42925	151	20	6	10	3
42926	Allershausen	Allershausen42926	101	16	6	8	2
42927	Allershausen	Allershausen42927	127	19	6	12	2
42928	Allershausen	Allershausen42928	41	4	2	0	0
22465	Allstedt		0	0	0	0	0
22466	Allstedt	Allstedt22466	91	10	2	6	2
22467	Allstedt	Allstedt22467	107	10	5	2	1
22468	Allstedt	Allstedt22468	61	6	3	1	1
22469	Allstedt		0	0	0	0	0
22470	Allstedt		0	0	0	0	0
22471	Allstedt		0	0	0	0	0
22472	Allstedt		0	0	0	0	0
22473	Allstedt	Allstedt22473	29	2	1	0	0
22474	Allstedt		0	0	0	0	0
22475	Allstedt	Allstedt22475	81	10	3	1	1
22476	Allstedt		0	0	0	0	0
22477	Allstedt		0	0	0	0	0
22478	Allstedt	Allstedt22478	48	4	1	0	0
22479	Allstedt	Allstedt22479	1	0	0	0	0
22480	Allstedt		0	0	0	0	0
22193	Alme	Alme22193	101	8	1	4	1
22194	Alme	Alme22194	116	4	1	0	0
22195	Alme	Alme22195	63	4	2	1	0
22196	Alme	Alme22196	72	5	2	0	1
22197	Alme	Alme22197	164	19	4	12	4
22198	Alme	Alme22198	166	20	4	11	5
22199	Alme	Alme22199	227	27	6	15	5
22200	Alme	Alme22200	150	17	5	10	4
22201	Alme	Alme22201	131	13	4	8	1
22202	Alme	Alme22202	189	14	3	5	0
22203	Alme	Alme22203	138	13	3	6	2
22204	Alme	Alme22204	166	14	3	2	1
22205	Alme	Alme22205	165	17	5	7	3
22206	Alme	Alme22206	128	19	4	9	4
22207	Alme	Alme22207	76	8	2	3	1
22208	Alme	Alme22208	158	17	3	5	3
43169	Alpirsbach	Alpirsbach43169	161	13	4	7	2
43170	Alpirsbach	Alpirsbach43170	185	19	6	8	4
43171	Alpirsbach	Alpirsbach43171	190	21	5	10	3
43172	Alpirsbach	Alpirsbach43172	154	12	6	2	1
43173	Alpirsbach	Alpirsbach43173	181	15	5	4	3
43174	Alpirsbach	Alpirsbach43174	110	9	5	2	1
43175	Alpirsbach	Alpirsbach43175	222	21	7	8	3
43176	Alpirsbach	Alpirsbach43176	86	6	3	1	1
43177	Alpirsbach	Alpirsbach43177	150	12	4	5	3
43178	Alpirsbach	Alpirsbach43178	69	10	4	4	1
43179	Alpirsbach	Alpirsbach43179	179	22	7	7	5
43180	Alpirsbach	Alpirsbach43180	168	19	6	7	3
43181	Alpirsbach	Alpirsbach43181	196	19	6	7	4
43182	Alpirsbach	Alpirsbach43182	168	15	4	2	0
43183	Alpirsbach	Alpirsbach43183	142	17	7	4	1
43184	Alpirsbach	Alpirsbach43184	114	15	7	4	1
28417	Alsfeld		0	0	0	0	0
28418	Alsfeld	Alsfeld28418	1	0	0	0	0
28419	Alsfeld		0	0	0	0	0
28420	Alsfeld	Alsfeld28420	24	4	1	3	2
28421	Alsfeld		0	0	0	0	0
28422	Alsfeld	Alsfeld28422	7	0	0	0	0
28423	Alsfeld	Alsfeld28423	41	8	2	4	2
28424	Alsfeld	Alsfeld28424	39	3	1	2	1
28425	Alsfeld	Alsfeld28425	21	4	1	2	0
28426	Alsfeld	Alsfeld28426	54	9	3	5	3
28427	Alsfeld	Alsfeld28427	114	13	3	6	2
28428	Alsfeld	Alsfeld28428	4	1	0	0	0
28429	Alsfeld	Alsfeld28429	36	5	2	2	1
28430	Alsfeld	Alsfeld28430	27	2	0	1	1
28431	Alsfeld	Alsfeld28431	7	2	1	1	0
28432	Alsfeld		0	0	0	0	0
32017	Alsleben	Alsleben32017	243	30	7	13	7
32018	Alsleben	Alsleben32018	190	29	7	13	7
32019	Alsleben	Alsleben32019	195	28	7	12	7
32020	Alsleben	Alsleben32020	215	27	7	11	7
32021	Alsleben	Alsleben32021	155	23	6	10	5
32022	Alsleben	Alsleben32022	81	10	2	7	2
32023	Alsleben	Alsleben32023	244	32	9	13	7
32024	Alsleben	Alsleben32024	198	28	8	12	7
32025	Alsleben	Alsleben32025	136	19	5	7	6
32026	Alsleben	Alsleben32026	173	24	5	12	6
32027	Alsleben	Alsleben32027	138	22	4	10	7
32028	Alsleben	Alsleben32028	187	25	5	15	7
32029	Alsleben	Alsleben32029	178	23	5	12	6
32030	Alsleben	Alsleben32030	101	16	3	8	6
32031	Alsleben	Alsleben32031	58	15	3	11	5
32032	Alsleben	Alsleben32032	2	0	0	0	0
16129	Alstätte (Anhang)		0	0	0	0	0
16130	Alstätte (Anhang)		0	0	0	0	0
16131	Alstätte (Anhang)		0	0	0	0	0
16132	Alstätte (Anhang)		0	0	0	0	0
16133	Alstätte (Anhang)		0	0	0	0	0
16134	Alstätte (Anhang)		0	0	0	0	0
16135	Alstätte (Anhang)		0	0	0	0	0
16136	Alstätte (Anhang)		0	0	0	0	0
16137	Alstätte (Anhang)		0	0	0	0	0
16138	Alstätte (Anhang)		0	0	0	0	0
16139	Alstätte (Anhang)		0	0	0	0	0
16140	Alstätte (Anhang)		0	0	0	0	0
16141	Alstätte (Anhang)		0	0	0	0	0
16142	Alstätte (Anhang)	Alstätte (Anhang)16142	88	6	1	3	0
16143	Alstätte (Anhang)		0	0	0	0	0
16144	Alstätte (Anhang)	Alstätte (Anhang)16144	107	9	2	3	1
16145	Alstätte		0	0	0	0	0
16146	Alstätte		0	0	0	0	0
16147	Alstätte		0	0	0	0	0
16148	Alstätte	Alstätte16148	104	7	0	4	0
16149	Alstätte		0	0	0	0	0
16150	Alstätte	Alstätte16150	80	6	1	2	0
16151	Alstätte	Alstätte16151	97	12	4	5	2
16152	Alstätte	Alstätte16152	65	6	2	2	0
16153	Alstätte	Alstätte16153	34	1	0	1	1
16154	Alstätte	Alstätte16154	96	10	3	7	2
16155	Alstätte	Alstätte16155	90	6	1	4	0
16156	Alstätte	Alstätte16156	138	15	2	7	3
16157	Alstätte	Alstätte16157	24	3	0	3	1
16158	Alstätte	Alstätte16158	54	2	0	2	0
16159	Alstätte	Alstätte16159	51	2	0	1	0
16160	Alstätte	Alstätte16160	58	6	1	1	0
16817	Alt-Schadow		0	0	0	0	0
16818	Alt-Schadow		0	0	0	0	0
16819	Alt-Schadow		0	0	0	0	0
16820	Alt-Schadow		0	0	0	0	0
16821	Alt-Schadow	Alt-Schadow16821	1	0	0	0	0
16822	Alt-Schadow		0	0	0	0	0
16823	Alt-Schadow		0	0	0	0	0
16824	Alt-Schadow	Alt-Schadow16824	110	11	3	6	1
16825	Alt-Schadow		0	0	0	0	0
16826	Alt-Schadow	Alt-Schadow16826	25	1	1	0	0
16827	Alt-Schadow		0	0	0	0	0
16828	Alt-Schadow		0	0	0	0	0
16829	Alt-Schadow	Alt-Schadow16829	128	16	4	9	4
16830	Alt-Schadow	Alt-Schadow16830	211	24	5	12	7
16831	Alt-Schadow	Alt-Schadow16831	69	11	3	8	2
16832	Alt-Schadow	Alt-Schadow16832	116	14	4	10	3
21025	Altdöbern	Altdöbern21025	240	22	7	8	3
21026	Altdöbern	Altdöbern21026	58	6	2	1	0
21027	Altdöbern	Altdöbern21027	128	11	5	1	2
21028	Altdöbern	Altdöbern21028	43	5	2	0	0
21029	Altdöbern	Altdöbern21029	75	6	2	0	3
21030	Altdöbern	Altdöbern21030	94	13	5	3	7
21031	Altdöbern	Altdöbern21031	11	2	0	0	1
21032	Altdöbern	Altdöbern21032	97	7	3	1	3
21033	Altdöbern	Altdöbern21033	45	7	3	2	0
21034	Altdöbern		0	0	0	0	0
21035	Altdöbern	Altdöbern21035	23	4	0	3	2
21036	Altdöbern	Altdöbern21036	10	1	1	0	0
21037	Altdöbern	Altdöbern21037	5	0	0	0	0
21038	Altdöbern	Altdöbern21038	46	4	2	0	1
21039	Altdöbern	Altdöbern21039	42	5	1	1	1
21040	Altdöbern		0	0	0	0	0
37617	Altdorf bei Nürnberg	Altdorf bei Nürnberg37617	44	5	3	0	0
37618	Altdorf bei Nürnberg	Altdorf bei Nürnberg37618	60	6	4	0	0
37619	Altdorf bei Nürnberg	Altdorf bei Nürnberg37619	78	13	4	2	4
37620	Altdorf bei Nürnberg	Altdorf bei Nürnberg37620	148	12	4	4	2
37621	Altdorf bei Nürnberg	Altdorf bei Nürnberg37621	55	6	4	1	0
37622	Altdorf bei Nürnberg	Altdorf bei Nürnberg37622	176	20	7	7	5
37623	Altdorf bei Nürnberg	Altdorf bei Nürnberg37623	243	26	8	11	6
37624	Altdorf bei Nürnberg	Altdorf bei Nürnberg37624	207	20	7	8	4
37625	Altdorf bei Nürnberg	Altdorf bei Nürnberg37625	256	33	8	15	6
37626	Altdorf bei Nürnberg	Altdorf bei Nürnberg37626	223	24	6	9	5
37627	Altdorf bei Nürnberg	Altdorf bei Nürnberg37627	273	35	8	15	7
37628	Altdorf bei Nürnberg	Altdorf bei Nürnberg37628	230	30	7	14	7
37629	Altdorf bei Nürnberg	Altdorf bei Nürnberg37629	244	28	8	11	8
37630	Altdorf bei Nürnberg	Altdorf bei Nürnberg37630	217	22	7	8	6
37631	Altdorf bei Nürnberg	Altdorf bei Nürnberg37631	207	29	7	12	7
37632	Altdorf bei Nürnberg	Altdorf bei Nürnberg37632	247	27	6	11	6
23857	Altena	Altena23857	63	3	1	1	0
23858	Altena	Altena23858	115	11	3	2	1
23859	Altena	Altena23859	81	5	1	0	0
23860	Altena	Altena23860	108	10	2	2	1
23861	Altena	Altena23861	101	9	2	5	2
23862	Altena	Altena23862	116	16	3	8	2
23863	Altena	Altena23863	102	10	1	5	3
23864	Altena	Altena23864	99	13	2	6	4
23865	Altena	Altena23865	98	8	3	2	1
23866	Altena	Altena23866	46	2	1	0	0
23867	Altena	Altena23867	53	4	1	0	0
23868	Altena	Altena23868	84	6	1	0	0
23869	Altena	Altena23869	89	8	1	4	1
23870	Altena	Altena23870	74	6	1	1	1
23871	Altena	Altena23871	122	11	2	5	0
23872	Altena	Altena23872	58	3	0	1	0
29681	Altenahr	Altenahr29681	11	1	0	0	0
29682	Altenahr	Altenahr29682	18	0	0	0	0
29683	Altenahr	Altenahr29683	84	9	3	5	2
29684	Altenahr	Altenahr29684	131	17	4	10	4
29685	Altenahr	Altenahr29685	90	13	3	10	2
29686	Altenahr	Altenahr29686	71	13	2	7	3
29687	Altenahr	Altenahr29687	62	11	4	7	2
29688	Altenahr	Altenahr29688	102	15	4	7	3
29689	Altenahr	Altenahr29689	129	18	5	9	3
29690	Altenahr	Altenahr29690	86	12	3	7	4
29691	Altenahr	Altenahr29691	170	22	6	12	4
29692	Altenahr	Altenahr29692	120	19	5	12	3
29693	Altenahr	Altenahr29693	133	22	3	13	4
29694	Altenahr	Altenahr29694	104	9	3	4	2
29695	Altenahr	Altenahr29695	89	9	3	6	1
29696	Altenahr	Altenahr29696	200	21	7	8	6
19681	Altenbeken	Altenbeken19681	110	20	5	13	5
19682	Altenbeken	Altenbeken19682	15	3	0	0	0
19683	Altenbeken	Altenbeken19683	101	16	5	5	1
19684	Altenbeken	Altenbeken19684	174	22	6	9	3
19685	Altenbeken	Altenbeken19685	71	13	3	9	4
19686	Altenbeken	Altenbeken19686	97	21	6	13	6
19687	Altenbeken	Altenbeken19687	156	22	6	10	4
19688	Altenbeken	Altenbeken19688	78	16	5	12	5
19689	Altenbeken	Altenbeken19689	186	24	5	12	3
19690	Altenbeken	Altenbeken19690	189	26	6	13	4
19691	Altenbeken	Altenbeken19691	58	7	3	4	1
19692	Altenbeken	Altenbeken19692	122	10	5	2	2
19693	Altenbeken	Altenbeken19693	84	17	5	11	5
19694	Altenbeken	Altenbeken19694	145	21	6	12	5
19695	Altenbeken	Altenbeken19695	9	2	0	0	0
19696	Altenbeken	Altenbeken19696	153	15	5	9	2
28849	Altenberg	Altenberg28849	98	11	3	9	2
28850	Altenberg	Altenberg28850	121	15	3	11	2
28851	Altenberg	Altenberg28851	73	13	3	10	2
28852	Altenberg	Altenberg28852	89	14	3	10	2
28853	Altenberg	Altenberg28853	130	17	3	12	2
28854	Altenberg	Altenberg28854	16	3	2	0	0
28855	Altenberg	Altenberg28855	92	13	3	11	2
28856	Altenberg	Altenberg28856	28	8	2	7	2
28857	Altenberg	Altenberg28857	188	20	3	12	4
28858	Altenberg	Altenberg28858	186	22	3	12	4
28859	Altenberg	Altenberg28859	171	23	5	15	4
28860	Altenberg	Altenberg28860	141	18	4	11	4
28861	Altenberg	Altenberg28861	114	14	3	12	2
28862	Altenberg		0	0	0	0	0
28863	Altenberg	Altenberg28863	159	17	3	11	2
28864	Altenberg		0	0	0	0	0
16977	Altenberge		0	0	0	0	0
16978	Altenberge	Altenberge16978	1	0	0	0	0
16979	Altenberge		0	0	0	0	0
16980	Altenberge	Altenberge16980	19	0	0	0	0
16981	Altenberge	Altenberge16981	10	3	1	0	0
16982	Altenberge	Altenberge16982	197	27	8	10	4
16983	Altenberge		0	0	0	0	0
16984	Altenberge	Altenberge16984	9	0	0	0	0
16985	Altenberge	Altenberge16985	61	6	2	1	0
16986	Altenberge	Altenberge16986	17	3	1	0	0
16987	Altenberge		0	0	0	0	0
16988	Altenberge	Altenberge16988	19	4	2	1	0
16989	Altenberge	Altenberge16989	13	0	0	0	0
16990	Altenberge	Altenberge16990	19	1	1	0	0
16991	Altenberge	Altenberge16991	28	4	2	0	0
16992	Altenberge	Altenberge16992	27	2	1	0	0
26961	Altenburg		0	0	0	0	0
26962	Altenburg		0	0	0	0	0
26963	Altenburg		0	0	0	0	0
26964	Altenburg		0	0	0	0	0
26965	Altenburg		0	0	0	0	0
26966	Altenburg		0	0	0	0	0
26967	Altenburg		0	0	0	0	0
26968	Altenburg		0	0	0	0	0
26969	Altenburg	Altenburg26969	6	0	0	0	0
26970	Altenburg	Altenburg26970	10	1	0	0	0
26971	Altenburg		0	0	0	0	0
26972	Altenburg		0	0	0	0	0
26973	Altenburg		0	0	0	0	0
26974	Altenburg	Altenburg26974	1	0	0	0	0
26975	Altenburg		0	0	0	0	0
26976	Altenburg		0	0	0	0	0
44081	Altenerding	Altenerding44081	65	5	2	0	0
44082	Altenerding	Altenerding44082	129	18	7	10	5
44083	Altenerding	Altenerding44083	49	5	4	0	0
44084	Altenerding	Altenerding44084	168	24	7	8	4
44085	Altenerding	Altenerding44085	110	15	6	8	5
44086	Altenerding	Altenerding44086	56	6	3	0	0
44087	Altenerding	Altenerding44087	223	26	8	10	4
44088	Altenerding	Altenerding44088	153	17	5	7	3
44089	Altenerding	Altenerding44089	91	9	4	0	0
44090	Altenerding	Altenerding44090	74	9	3	0	0
44091	Altenerding	Altenerding44091	89	11	5	3	0
44092	Altenerding	Altenerding44092	249	30	9	12	5
44093	Altenerding	Altenerding44093	155	26	8	13	4
44094	Altenerding	Altenerding44094	143	16	5	6	2
44095	Altenerding	Altenerding44095	153	16	5	5	1
44096	Altenerding	Altenerding44096	117	16	5	8	3
16657	Altengrabow	Altengrabow16657	49	3	1	0	0
16658	Altengrabow		0	0	0	0	0
16659	Altengrabow		0	0	0	0	0
16660	Altengrabow		0	0	0	0	0
16661	Altengrabow	Altengrabow16661	20	2	2	1	1
16662	Altengrabow	Altengrabow16662	140	16	4	10	4
16663	Altengrabow		0	0	0	0	0
16664	Altengrabow	Altengrabow16664	71	8	4	3	3
16665	Altengrabow		0	0	0	0	0
16666	Altengrabow		0	0	0	0	0
16667	Altengrabow		0	0	0	0	0
16668	Altengrabow		0	0	0	0	0
16669	Altengrabow		0	0	0	0	0
16670	Altengrabow	Altengrabow16670	23	2	2	0	1
16671	Altengrabow		0	0	0	0	0
16672	Altengrabow	Altengrabow16672	1	0	0	0	0
31921	Altengronau	Altengronau31921	130	12	2	4	3
31922	Altengronau	Altengronau31922	126	12	2	5	2
31923	Altengronau	Altengronau31923	173	16	5	5	4
31924	Altengronau	Altengronau31924	102	8	1	3	1
31925	Altengronau	Altengronau31925	20	1	1	0	1
31926	Altengronau	Altengronau31926	70	7	1	2	1
31927	Altengronau	Altengronau31927	69	9	3	3	1
31928	Altengronau	Altengronau31928	84	14	3	4	3
31929	Altengronau	Altengronau31929	144	14	4	4	3
31930	Altengronau	Altengronau31930	127	10	4	2	2
31931	Altengronau	Altengronau31931	125	14	5	4	3
31932	Altengronau	Altengronau31932	155	15	4	6	3
31933	Altengronau	Altengronau31933	157	19	5	9	3
31934	Altengronau	Altengronau31934	154	22	6	9	6
31935	Altengronau	Altengronau31935	109	13	5	5	2
31936	Altengronau	Altengronau31936	66	13	2	6	4
29025	Altenkirchen	Altenkirchen29025	109	9	2	4	0
29026	Altenkirchen	Altenkirchen29026	76	10	3	6	1
29027	Altenkirchen	Altenkirchen29027	100	8	1	4	1
29028	Altenkirchen	Altenkirchen29028	111	9	2	5	1
29029	Altenkirchen	Altenkirchen29029	68	5	2	1	0
29030	Altenkirchen	Altenkirchen29030	90	9	3	6	2
29031	Altenkirchen	Altenkirchen29031	138	16	4	8	1
29032	Altenkirchen	Altenkirchen29032	181	22	5	11	4
29033	Altenkirchen	Altenkirchen29033	149	13	4	7	4
29034	Altenkirchen	Altenkirchen29034	197	24	6	9	3
29035	Altenkirchen	Altenkirchen29035	133	13	4	4	2
29036	Altenkirchen	Altenkirchen29036	141	13	2	6	2
29037	Altenkirchen	Altenkirchen29037	131	17	4	6	2
29038	Altenkirchen	Altenkirchen29038	132	17	4	9	3
29039	Altenkirchen	Altenkirchen29039	72	10	3	4	2
29040	Altenkirchen	Altenkirchen29040	74	7	2	2	0
673	Altenkirchen		0	0	0	0	0
674	Altenkirchen		0	0	0	0	0
675	Altenkirchen	Altenkirchen675	3	1	0	0	0
676	Altenkirchen	Altenkirchen676	1	0	0	0	0
677	Altenkirchen		0	0	0	0	0
678	Altenkirchen	Altenkirchen678	5	0	0	0	0
679	Altenkirchen		0	0	0	0	0
680	Altenkirchen	Altenkirchen680	1	0	0	0	0
681	Altenkirchen	Altenkirchen681	14	1	1	0	0
682	Altenkirchen	Altenkirchen682	9	2	1	1	1
683	Altenkirchen		0	0	0	0	0
684	Altenkirchen		0	0	0	0	0
685	Altenkirchen		0	0	0	0	0
686	Altenkirchen		0	0	0	0	0
687	Altenkirchen		0	0	0	0	0
688	Altenkirchen		0	0	0	0	0
9105	Altenmedingen		0	0	0	0	0
9106	Altenmedingen	Altenmedingen9106	21	1	0	0	0
9107	Altenmedingen		0	0	0	0	0
9108	Altenmedingen	Altenmedingen9108	6	1	0	1	1
9109	Altenmedingen		0	0	0	0	0
9110	Altenmedingen	Altenmedingen9110	1	0	0	0	0
9111	Altenmedingen	Altenmedingen9111	9	0	0	0	0
9112	Altenmedingen	Altenmedingen9112	1	0	0	0	0
9113	Altenmedingen		0	0	0	0	0
9114	Altenmedingen	Altenmedingen9114	7	0	0	0	0
9115	Altenmedingen		0	0	0	0	0
9116	Altenmedingen	Altenmedingen9116	3	1	0	0	0
9117	Altenmedingen	Altenmedingen9117	1	0	0	0	0
9118	Altenmedingen	Altenmedingen9118	6	0	0	0	0
9119	Altenmedingen		0	0	0	0	0
9120	Altenmedingen	Altenmedingen9120	29	3	1	0	0
31857	Altenstadt		0	0	0	0	0
31858	Altenstadt	Altenstadt31858	15	0	0	0	0
31859	Altenstadt	Altenstadt31859	6	0	0	0	0
31860	Altenstadt		0	0	0	0	0
31861	Altenstadt	Altenstadt31861	3	0	0	0	0
31862	Altenstadt	Altenstadt31862	13	2	1	0	0
31863	Altenstadt	Altenstadt31863	8	1	0	0	0
31864	Altenstadt	Altenstadt31864	7	0	0	0	0
31865	Altenstadt	Altenstadt31865	1	0	0	0	0
31866	Altenstadt	Altenstadt31866	44	6	4	2	1
31867	Altenstadt	Altenstadt31867	35	3	0	3	2
31868	Altenstadt		0	0	0	0	0
31869	Altenstadt	Altenstadt31869	11	3	2	0	1
31870	Altenstadt	Altenstadt31870	33	3	0	1	1
31871	Altenstadt		0	0	0	0	0
31872	Altenstadt	Altenstadt31872	3	0	0	0	0
42033	Altensteig	Altensteig42033	117	19	6	6	3
42034	Altensteig	Altensteig42034	75	9	4	3	0
42035	Altensteig	Altensteig42035	58	5	3	0	0
42036	Altensteig	Altensteig42036	117	14	6	5	0
42037	Altensteig	Altensteig42037	81	8	4	2	0
42038	Altensteig	Altensteig42038	101	13	5	6	1
42039	Altensteig	Altensteig42039	108	11	4	3	0
42040	Altensteig	Altensteig42040	138	16	7	6	1
42041	Altensteig	Altensteig42041	53	3	1	0	0
42042	Altensteig	Altensteig42042	119	13	3	11	2
42043	Altensteig	Altensteig42043	185	31	8	15	5
42044	Altensteig	Altensteig42044	218	33	8	15	7
42045	Altensteig	Altensteig42045	189	23	7	11	3
42046	Altensteig	Altensteig42046	102	12	4	4	1
42047	Altensteig	Altensteig42047	204	28	7	15	6
42048	Altensteig	Altensteig42048	172	29	6	14	7
13761	Altlandsberg	Altlandsberg13761	52	1	1	0	0
13762	Altlandsberg	Altlandsberg13762	116	10	3	3	2
13763	Altlandsberg	Altlandsberg13763	254	33	7	14	8
13764	Altlandsberg	Altlandsberg13764	272	30	8	13	8
13765	Altlandsberg	Altlandsberg13765	135	17	5	8	7
13766	Altlandsberg	Altlandsberg13766	132	23	6	12	7
13767	Altlandsberg	Altlandsberg13767	198	24	5	9	4
13768	Altlandsberg	Altlandsberg13768	86	9	3	4	1
13769	Altlandsberg	Altlandsberg13769	86	7	3	2	0
13770	Altlandsberg	Altlandsberg13770	111	5	3	1	0
13771	Altlandsberg	Altlandsberg13771	95	5	2	2	2
13772	Altlandsberg	Altlandsberg13772	93	6	3	2	0
13773	Altlandsberg	Altlandsberg13773	72	4	3	1	0
13774	Altlandsberg	Altlandsberg13774	75	7	3	3	1
13775	Altlandsberg	Altlandsberg13775	104	12	5	6	3
13776	Altlandsberg	Altlandsberg13776	147	17	7	6	3
25809	Altmorschen	Altmorschen25809	161	12	6	3	1
25810	Altmorschen	Altmorschen25810	147	16	5	6	4
25811	Altmorschen	Altmorschen25811	125	11	4	3	2
25812	Altmorschen	Altmorschen25812	134	14	6	3	3
25813	Altmorschen	Altmorschen25813	134	15	5	5	4
25814	Altmorschen	Altmorschen25814	128	15	3	5	4
25815	Altmorschen	Altmorschen25815	163	16	5	6	3
25816	Altmorschen	Altmorschen25816	113	10	3	2	2
25817	Altmorschen	Altmorschen25817	50	7	4	1	1
25818	Altmorschen	Altmorschen25818	144	13	5	3	5
25819	Altmorschen	Altmorschen25819	77	8	4	1	2
25820	Altmorschen	Altmorschen25820	135	14	6	4	3
25821	Altmorschen	Altmorschen25821	149	15	6	5	4
25822	Altmorschen	Altmorschen25822	111	10	2	3	3
25823	Altmorschen	Altmorschen25823	171	18	4	6	4
25824	Altmorschen	Altmorschen25824	179	17	6	5	3
43441	Altomünster	Altomünster43441	35	2	0	2	1
43442	Altomünster	Altomünster43442	127	11	3	5	4
43443	Altomünster	Altomünster43443	47	3	1	1	0
43444	Altomünster	Altomünster43444	146	19	5	8	2
43445	Altomünster	Altomünster43445	141	14	6	4	2
43446	Altomünster	Altomünster43446	154	19	4	10	3
43447	Altomünster	Altomünster43447	163	20	5	8	2
43448	Altomünster	Altomünster43448	75	7	2	2	2
43449	Altomünster	Altomünster43449	208	28	5	13	5
43450	Altomünster	Altomünster43450	156	19	7	10	4
43451	Altomünster	Altomünster43451	121	15	5	7	3
43452	Altomünster	Altomünster43452	125	16	4	7	3
43453	Altomünster	Altomünster43453	157	16	3	6	2
43454	Altomünster	Altomünster43454	117	11	3	5	1
43455	Altomünster	Altomünster43455	213	29	8	14	5
43456	Altomünster	Altomünster43456	23	3	1	0	0
44161	Altötting	Altötting44161	44	2	0	1	1
44162	Altötting	Altötting44162	325	32	10	14	6
44163	Altötting	Altötting44163	18	2	0	1	1
44164	Altötting	Altötting44164	6	0	0	0	0
44165	Altötting	Altötting44165	108	10	4	2	2
44166	Altötting	Altötting44166	163	17	7	6	1
44167	Altötting	Altötting44167	1	0	0	0	0
44168	Altötting	Altötting44168	116	15	4	9	2
44169	Altötting	Altötting44169	61	2	0	0	0
44170	Altötting	Altötting44170	198	26	8	13	6
44171	Altötting	Altötting44171	150	13	5	4	1
44172	Altötting	Altötting44172	157	14	2	4	5
44173	Altötting	Altötting44173	1	1	0	0	0
44174	Altötting	Altötting44174	254	27	9	13	6
44175	Altötting	Altötting44175	108	15	5	6	4
44176	Altötting	Altötting44176	179	15	8	3	1
33121	Alzenau in Unterfranken	Alzenau in Unterfranken33121	27	3	1	0	2
33122	Alzenau in Unterfranken	Alzenau in Unterfranken33122	219	27	7	10	8
33123	Alzenau in Unterfranken	Alzenau in Unterfranken33123	116	20	5	9	12	yes				x	yes				x				South-Western Uplands (SWG)
33124	Alzenau in Unterfranken	Alzenau in Unterfranken33124	169	24	6	8	12	yes				x	yes				x				South-Western Uplands (SWG)
33125	Alzenau in Unterfranken	Alzenau in Unterfranken33125	42	6	1	4	2
33126	Alzenau in Unterfranken	Alzenau in Unterfranken33126	112	12	4	6	6
33127	Alzenau in Unterfranken	Alzenau in Unterfranken33127	6	1	0	0	0
33128	Alzenau in Unterfranken	Alzenau in Unterfranken33128	167	24	8	7	5
33129	Alzenau in Unterfranken	Alzenau in Unterfranken33129	45	6	3	3	2
33130	Alzenau in Unterfranken	Alzenau in Unterfranken33130	19	3	1	1	1
33131	Alzenau in Unterfranken	Alzenau in Unterfranken33131	21	3	2	0	0
33132	Alzenau in Unterfranken	Alzenau in Unterfranken33132	78	11	3	7	2
33133	Alzenau in Unterfranken	Alzenau in Unterfranken33133	13	0	0	0	0
33134	Alzenau in Unterfranken	Alzenau in Unterfranken33134	178	22	7	11	4
33135	Alzenau in Unterfranken	Alzenau in Unterfranken33135	39	6	2	4	2
33136	Alzenau in Unterfranken	Alzenau in Unterfranken33136	222	29	9	13	4
34881	Alzey	Alzey34881	52	7	3	1	0
34882	Alzey	Alzey34882	126	17	6	3	5
34883	Alzey	Alzey34883	77	8	3	0	0
34884	Alzey	Alzey34884	106	12	4	1	1
34885	Alzey	Alzey34885	51	6	2	1	0
34886	Alzey	Alzey34886	121	14	5	6	1
34887	Alzey	Alzey34887	108	12	6	4	2
34888	Alzey	Alzey34888	33	4	1	0	0
34889	Alzey	Alzey34889	40	5	1	1	0
34890	Alzey	Alzey34890	47	7	1	2	1
34891	Alzey	Alzey34891	50	6	2	1	0
34892	Alzey	Alzey34892	54	7	2	1	1
34893	Alzey	Alzey34893	50	6	1	1	0
34894	Alzey	Alzey34894	70	10	3	3	4
34895	Alzey	Alzey34895	46	5	2	0	0
34896	Alzey	Alzey34896	65	13	3	3	2
37057	Amberg	Amberg37057	41	2	0	0	0
37058	Amberg	Amberg37058	33	2	1	0	0
37059	Amberg		0	0	0	0	0
37060	Amberg	Amberg37060	19	3	2	0	0
37061	Amberg	Amberg37061	58	5	1	3	1
37062	Amberg	Amberg37062	20	3	1	0	0
37063	Amberg	Amberg37063	11	2	1	0	0
37064	Amberg	Amberg37064	1	0	0	0	0
37065	Amberg	Amberg37065	1	0	0	0	0
37066	Amberg	Amberg37066	7	0	0	0	0
37067	Amberg		0	0	0	0	0
37068	Amberg	Amberg37068	1	0	0	0	0
37069	Amberg	Amberg37069	31	5	0	3	3
37070	Amberg	Amberg37070	6	0	0	0	0
37071	Amberg	Amberg37071	17	0	0	0	0
37072	Amberg	Amberg37072	53	1	0	0	0
9073	Amelinghausen		0	0	0	0	0
9074	Amelinghausen		0	0	0	0	0
9075	Amelinghausen	Amelinghausen9075	3	1	0	0	1
9076	Amelinghausen		0	0	0	0	0
9077	Amelinghausen		0	0	0	0	0
9078	Amelinghausen		0	0	0	0	0
9079	Amelinghausen	Amelinghausen9079	28	3	1	2	1
9080	Amelinghausen		0	0	0	0	0
9081	Amelinghausen	Amelinghausen9081	2	0	0	0	0
9082	Amelinghausen		0	0	0	0	0
9083	Amelinghausen	Amelinghausen9083	10	1	0	1	0
9084	Amelinghausen		0	0	0	0	0
9085	Amelinghausen		0	0	0	0	0
9086	Amelinghausen		0	0	0	0	0
9087	Amelinghausen	Amelinghausen9087	1	0	0	0	0
9088	Amelinghausen		0	0	0	0	0
45009	Amendingen	Amendingen45009	81	6	2	0	0
45010	Amendingen	Amendingen45010	87	9	3	0	0
45011	Amendingen	Amendingen45011	106	8	3	1	0
45012	Amendingen	Amendingen45012	96	8	2	1	0
45013	Amendingen	Amendingen45013	43	5	3	1	0
45014	Amendingen	Amendingen45014	311	33	7	12	6
45015	Amendingen	Amendingen45015	50	5	2	0	0
45016	Amendingen	Amendingen45016	214	25	7	11	3
45017	Amendingen	Amendingen45017	72	9	4	0	0
45018	Amendingen	Amendingen45018	165	14	4	6	1
45019	Amendingen	Amendingen45019	188	19	7	7	4
45020	Amendingen	Amendingen45020	143	16	7	5	1
45021	Amendingen	Amendingen45021	84	9	3	1	1
45022	Amendingen	Amendingen45022	135	17	5	6	5
45023	Amendingen	Amendingen45023	174	21	7	11	3
45024	Amendingen	Amendingen45024	122	18	7	4	1
28385	Amöneburg	Amöneburg28385	11	2	0	1	0
28386	Amöneburg	Amöneburg28386	26	3	1	2	1
28387	Amöneburg	Amöneburg28387	45	8	1	4	2
28388	Amöneburg	Amöneburg28388	41	5	3	4	1
28389	Amöneburg	Amöneburg28389	9	0	0	0	0
28390	Amöneburg	Amöneburg28390	3	0	0	0	0
28391	Amöneburg	Amöneburg28391	1	0	0	0	0
28392	Amöneburg		0	0	0	0	0
28393	Amöneburg	Amöneburg28393	107	15	3	7	4
28394	Amöneburg	Amöneburg28394	252	31	6	13	6
28395	Amöneburg	Amöneburg28395	182	17	5	9	4
28396	Amöneburg	Amöneburg28396	129	20	5	10	3
28397	Amöneburg		0	0	0	0	0
28398	Amöneburg		0	0	0	0	0
28399	Amöneburg	Amöneburg28399	13	1	0	0	0
28400	Amöneburg	Amöneburg28400	10	1	1	1	0
35585	Amorbach	Amorbach35585	67	10	2	6	1
35586	Amorbach	Amorbach35586	182	23	6	11	2
35587	Amorbach	Amorbach35587	213	24	7	12	7
35588	Amorbach	Amorbach35588	196	28	8	13	6
35589	Amorbach		0	0	0	0	0
35590	Amorbach	Amorbach35590	188	27	7	12	3
35591	Amorbach	Amorbach35591	253	32	7	15	6
35592	Amorbach	Amorbach35592	172	26	7	15	5
35593	Amorbach	Amorbach35593	2	0	0	0	0
35594	Amorbach	Amorbach35594	2	0	0	0	0
35595	Amorbach	Amorbach35595	32	7	2	7	2
35596	Amorbach	Amorbach35596	36	2	1	0	0
35597	Amorbach	Amorbach35597	126	16	5	10	2
35598	Amorbach	Amorbach35598	70	11	4	7	2
35599	Amorbach	Amorbach35599	33	2	1	0	0
35600	Amorbach	Amorbach35600	185	20	6	9	2
44129	Ampfing	Ampfing44129	148	18	8	3	1
44130	Ampfing	Ampfing44130	172	16	5	4	0
44131	Ampfing	Ampfing44131	231	28	8	10	3
44132	Ampfing	Ampfing44132	171	20	6	5	2
44133	Ampfing	Ampfing44133	277	30	9	11	4
44134	Ampfing	Ampfing44134	120	16	5	8	2
44135	Ampfing	Ampfing44135	84	15	6	5	3
44136	Ampfing	Ampfing44136	122	18	5	8	4
44137	Ampfing	Ampfing44137	139	14	5	1	0
44138	Ampfing	Ampfing44138	163	19	6	5	2
44139	Ampfing	Ampfing44139	208	29	8	9	3
44140	Ampfing	Ampfing44140	294	35	9	13	6
44141	Ampfing	Ampfing44141	90	12	4	3	2
44142	Ampfing	Ampfing44142	300	36	10	14	6
44143	Ampfing	Ampfing44143	207	31	8	13	7
44144	Ampfing	Ampfing44144	179	23	8	11	3
10145	Angermünde		0	0	0	0	0
10146	Angermünde	Angermünde10146	18	2	1	0	0
10147	Angermünde	Angermünde10147	134	15	6	7	7
10148	Angermünde	Angermünde10148	96	8	3	4	1
10149	Angermünde	Angermünde10149	104	13	4	4	2
10150	Angermünde	Angermünde10150	186	22	6	9	2
10151	Angermünde	Angermünde10151	149	18	5	7	3
10152	Angermünde	Angermünde10152	106	8	3	4	0
10153	Angermünde	Angermünde10153	84	5	2	2	0
10154	Angermünde	Angermünde10154	48	6	3	3	1
10155	Angermünde	Angermünde10155	109	9	3	6	1
10156	Angermünde	Angermünde10156	33	5	4	1	0
10157	Angermünde	Angermünde10157	125	17	5	8	4
10158	Angermünde	Angermünde10158	287	36	7	12	10	yes	x			x									North-East Lowlands (NOT)
10159	Angermünde	Angermünde10159	135	18	6	3	4
10160	Angermünde	Angermünde10160	222	29	6	10	7
4257	Anklam	Anklam4257	74	9	2	3	0
4258	Anklam	Anklam4258	52	4	2	3	0
4259	Anklam	Anklam4259	103	9	2	4	1
4260	Anklam	Anklam4260	62	4	1	1	0
4261	Anklam		0	0	0	0	0
4262	Anklam		0	0	0	0	0
4263	Anklam	Anklam4263	18	1	1	0	0
4264	Anklam		0	0	0	0	0
4265	Anklam	Anklam4265	25	2	2	0	0
4266	Anklam	Anklam4266	143	12	4	5	1
4267	Anklam	Anklam4267	32	3	1	2	0
4268	Anklam	Anklam4268	81	8	2	4	0
4269	Anklam		0	0	0	0	0
4270	Anklam		0	0	0	0	0
4271	Anklam	Anklam4271	84	10	3	4	1
4272	Anklam	Anklam4272	57	5	1	2	0
30273	Annaberg	Annaberg30273	39	5	3	0	1
30274	Annaberg	Annaberg30274	6	0	0	0	0
30275	Annaberg	Annaberg30275	124	19	4	11	6
30276	Annaberg	Annaberg30276	53	7	3	4	2
30277	Annaberg	Annaberg30277	20	4	2	2	0
30278	Annaberg	Annaberg30278	79	11	3	6	2
30279	Annaberg	Annaberg30279	34	6	3	4	0
30280	Annaberg	Annaberg30280	79	14	3	10	2
30281	Annaberg	Annaberg30281	44	8	3	7	1
30282	Annaberg	Annaberg30282	46	10	4	8	2
30283	Annaberg	Annaberg30283	69	10	2	5	1
30284	Annaberg		0	0	0	0	0
30285	Annaberg	Annaberg30285	49	10	3	7	2
30286	Annaberg	Annaberg30286	27	4	0	3	1
30287	Annaberg	Annaberg30287	43	6	2	2	1
30288	Annaberg	Annaberg30288	3	0	0	0	0
37921	Annweiler am Trifels	Annweiler am Trifels37921	106	12	2	7	5
37922	Annweiler am Trifels	Annweiler am Trifels37922	47	1	1	0	0
37923	Annweiler am Trifels	Annweiler am Trifels37923	45	5	2	1	0
37924	Annweiler am Trifels	Annweiler am Trifels37924	43	1	0	0	0
37925	Annweiler am Trifels	Annweiler am Trifels37925	63	6	3	5	2
37926	Annweiler am Trifels	Annweiler am Trifels37926	150	14	4	5	5
37927	Annweiler am Trifels	Annweiler am Trifels37927	131	14	2	5	3
37928	Annweiler am Trifels	Annweiler am Trifels37928	150	18	6	9	4
37929	Annweiler am Trifels	Annweiler am Trifels37929	22	0	0	0	0
37930	Annweiler am Trifels	Annweiler am Trifels37930	28	0	0	0	0
37931	Annweiler am Trifels	Annweiler am Trifels37931	15	0	0	0	0
37932	Annweiler am Trifels	Annweiler am Trifels37932	81	6	1	0	0
37933	Annweiler am Trifels	Annweiler am Trifels37933	81	11	3	8	4
37934	Annweiler am Trifels	Annweiler am Trifels37934	134	18	5	9	4
37935	Annweiler am Trifels	Annweiler am Trifels37935	165	24	5	12	6
37936	Annweiler am Trifels	Annweiler am Trifels37936	177	23	7	11	5
21313	Anröchte	Anröchte21313	10	0	0	0	0
21314	Anröchte	Anröchte21314	23	4	1	3	3
21315	Anröchte	Anröchte21315	10	0	0	0	0
21316	Anröchte	Anröchte21316	20	5	2	1	2
21317	Anröchte	Anröchte21317	6	0	0	0	0
21318	Anröchte		0	0	0	0	0
21319	Anröchte	Anröchte21319	16	0	0	0	0
21320	Anröchte	Anröchte21320	11	0	0	0	0
21321	Anröchte	Anröchte21321	14	2	1	0	0
21322	Anröchte	Anröchte21322	77	17	5	9	3
21323	Anröchte	Anröchte21323	71	7	5	3	2
21324	Anröchte	Anröchte21324	31	4	1	1	2
21325	Anröchte	Anröchte21325	132	21	7	10	4
21326	Anröchte		0	0	0	0	0
21327	Anröchte	Anröchte21327	47	3	2	1	0
21328	Anröchte	Anröchte21328	66	11	4	9	3
37537	Ansbach Nord	Ansbach Nord37537	99	10	3	2	0
37538	Ansbach Nord	Ansbach Nord37538	199	27	6	13	6
37539	Ansbach Nord	Ansbach Nord37539	161	17	5	6	4
37540	Ansbach Nord	Ansbach Nord37540	162	20	7	6	4
37541	Ansbach Nord	Ansbach Nord37541	227	30	9	13	5
37542	Ansbach Nord	Ansbach Nord37542	305	36	9	15	6
37543	Ansbach Nord	Ansbach Nord37543	215	28	9	12	5
37544	Ansbach Nord	Ansbach Nord37544	273	33	9	14	4
37545	Ansbach Nord	Ansbach Nord37545	139	22	6	8	6
37546	Ansbach Nord	Ansbach Nord37546	161	22	7	7	5
37547	Ansbach Nord	Ansbach Nord37547	116	16	5	6	3
37548	Ansbach Nord	Ansbach Nord37548	76	13	5	4	3
37549	Ansbach Nord	Ansbach Nord37549	137	20	6	5	4
37550	Ansbach Nord	Ansbach Nord37550	225	30	9	13	4
37551	Ansbach Nord	Ansbach Nord37551	101	15	5	4	2
37552	Ansbach Nord	Ansbach Nord37552	74	10	5	5	1
38177	Ansbach Süd	Ansbach Süd38177	242	28	7	14	5
38178	Ansbach Süd	Ansbach Süd38178	206	29	8	14	5
38179	Ansbach Süd	Ansbach Süd38179	272	29	9	12	3
38180	Ansbach Süd	Ansbach Süd38180	184	25	8	14	4
38181	Ansbach Süd	Ansbach Süd38181	175	27	8	15	5
38182	Ansbach Süd	Ansbach Süd38182	144	24	6	14	3
38183	Ansbach Süd	Ansbach Süd38183	66	12	5	6	2
38184	Ansbach Süd	Ansbach Süd38184	164	24	7	13	2
38185	Ansbach Süd	Ansbach Süd38185	252	31	9	15	5
38186	Ansbach Süd	Ansbach Süd38186	216	30	8	13	5
38187	Ansbach Süd	Ansbach Süd38187	155	22	6	9	4
38188	Ansbach Süd	Ansbach Süd38188	134	17	5	8	3
38189	Ansbach Süd	Ansbach Süd38189	190	26	7	14	5
38190	Ansbach Süd	Ansbach Süd38190	104	15	6	7	2
38191	Ansbach Süd	Ansbach Süd38191	134	18	3	6	2
38192	Ansbach Süd	Ansbach Süd38192	34	4	2	2	1
8129	Apen		0	0	0	0	0
8130	Apen		0	0	0	0	0
8131	Apen		0	0	0	0	0
8132	Apen	Apen8132	2	0	0	0	0
8133	Apen	Apen8133	1	0	0	0	0
8134	Apen	Apen8134	17	1	0	0	0
8135	Apen	Apen8135	1	0	0	0	0
8136	Apen	Apen8136	24	2	1	0	0
8137	Apen		0	0	0	0	0
8138	Apen	Apen8138	1	0	0	0	0
8139	Apen	Apen8139	1	0	0	0	0
8140	Apen	Apen8140	1	0	0	0	0
8141	Apen	Apen8141	8	0	0	0	0
8142	Apen	Apen8142	65	11	3	6	6
8143	Apen		0	0	0	0	0
8144	Apen	Apen8144	29	3	2	0	0
26001	Apolda		0	0	0	0	0
26002	Apolda	Apolda26002	30	0	0	0	0
26003	Apolda	Apolda26003	1	0	0	0	0
26004	Apolda		0	0	0	0	0
26005	Apolda	Apolda26005	80	10	2	3	2
26006	Apolda	Apolda26006	18	1	1	0	0
26007	Apolda	Apolda26007	7	1	1	0	0
26008	Apolda	Apolda26008	2	0	0	0	0
26009	Apolda		0	0	0	0	0
26010	Apolda		0	0	0	0	0
26011	Apolda	Apolda26011	2	1	1	1	0
26012	Apolda		0	0	0	0	0
26013	Apolda		0	0	0	0	0
26014	Apolda		0	0	0	0	0
26015	Apolda	Apolda26015	9	2	1	1	0
26016	Apolda	Apolda26016	7	0	0	0	0
41969	Appenweier	Appenweier41969	97	19	5	10	3
41970	Appenweier	Appenweier41970	78	10	5	4	1
41971	Appenweier	Appenweier41971	104	17	4	10	2
41972	Appenweier	Appenweier41972	29	4	2	0	0
41973	Appenweier	Appenweier41973	41	4	2	1	0
41974	Appenweier	Appenweier41974	64	6	3	0	0
41975	Appenweier	Appenweier41975	56	10	2	4	1
41976	Appenweier	Appenweier41976	80	7	2	0	0
41977	Appenweier	Appenweier41977	86	12	3	0	0
41978	Appenweier	Appenweier41978	91	11	4	5	2
41979	Appenweier	Appenweier41979	132	16	4	5	2
41980	Appenweier	Appenweier41980	47	8	2	2	1
41981	Appenweier	Appenweier41981	94	10	3	0	0
41982	Appenweier	Appenweier41982	73	10	3	6	1
41983	Appenweier	Appenweier41983	34	5	2	0	0
41984	Appenweier		0	0	0	0	0
30353	Aremberg	Aremberg30353	91	14	2	6	4
30354	Aremberg	Aremberg30354	88	13	3	7	3
30355	Aremberg	Aremberg30355	138	20	6	13	4
30356	Aremberg	Aremberg30356	117	16	4	7	2
30357	Aremberg	Aremberg30357	170	23	7	12	4
30358	Aremberg	Aremberg30358	201	25	7	13	3
30359	Aremberg	Aremberg30359	138	22	5	13	6
30360	Aremberg	Aremberg30360	170	26	6	12	4
30361	Aremberg	Aremberg30361	76	6	2	0	0
30362	Aremberg	Aremberg30362	95	6	1	3	2
30363	Aremberg	Aremberg30363	81	6	1	3	1
30364	Aremberg	Aremberg30364	126	15	5	9	3
30365	Aremberg	Aremberg30365	146	15	3	9	2
30366	Aremberg	Aremberg30366	173	24	5	13	4
30367	Aremberg	Aremberg30367	173	15	4	8	2
30368	Aremberg	Aremberg30368	179	16	5	7	5
11313	Arendsee (Altmark)		0	0	0	0	0
11314	Arendsee (Altmark)		0	0	0	0	0
11315	Arendsee (Altmark)		0	0	0	0	0
11316	Arendsee (Altmark)		0	0	0	0	0
11317	Arendsee (Altmark)	Arendsee (Altmark)11317	73	9	4	2	0
11318	Arendsee (Altmark)		0	0	0	0	0
11319	Arendsee (Altmark)	Arendsee (Altmark)11319	99	10	4	3	1
11320	Arendsee (Altmark)	Arendsee (Altmark)11320	26	5	1	2	1
11321	Arendsee (Altmark)	Arendsee (Altmark)11321	138	20	4	11	5
11322	Arendsee (Altmark)	Arendsee (Altmark)11322	159	22	4	12	4
11323	Arendsee (Altmark)	Arendsee (Altmark)11323	119	16	3	10	5
11324	Arendsee (Altmark)	Arendsee (Altmark)11324	129	22	4	11	6
11325	Arendsee (Altmark)	Arendsee (Altmark)11325	100	12	4	7	1
11326	Arendsee (Altmark)		0	0	0	0	0
11327	Arendsee (Altmark)		0	0	0	0	0
11328	Arendsee (Altmark)		0	0	0	0	0
25761	Armsfeld	Armsfeld25761	120	14	5	6	3
25762	Armsfeld	Armsfeld25762	11	2	1	1	0
25763	Armsfeld	Armsfeld25763	104	10	4	4	1
25764	Armsfeld	Armsfeld25764	63	9	3	4	3
25765	Armsfeld	Armsfeld25765	4	1	0	0	0
25766	Armsfeld		0	0	0	0	0
25767	Armsfeld	Armsfeld25767	22	0	0	0	0
25768	Armsfeld	Armsfeld25768	6	0	0	0	0
25769	Armsfeld	Armsfeld25769	17	0	0	0	0
25770	Armsfeld	Armsfeld25770	2	0	0	0	0
25771	Armsfeld	Armsfeld25771	32	4	1	2	1
25772	Armsfeld	Armsfeld25772	3	0	0	0	0
25773	Armsfeld	Armsfeld25773	17	0	0	0	0
25774	Armsfeld	Armsfeld25774	4	0	0	0	0
25775	Armsfeld	Armsfeld25775	8	1	0	0	0
25776	Armsfeld	Armsfeld25776	8	0	0	0	0
12833	Arneburg	Arneburg12833	204	24	7	8	8
12834	Arneburg	Arneburg12834	271	36	9	12	8	yes	x	x											North-East Lowlands (NOT)
12835	Arneburg	Arneburg12835	51	7	3	2	3
12836	Arneburg	Arneburg12836	47	3	1	0	0
12837	Arneburg	Arneburg12837	282	33	8	12	7
12838	Arneburg	Arneburg12838	274	34	9	12	7	yes		x											North-East Lowlands (NOT)
12839	Arneburg	Arneburg12839	9	0	0	0	0
12840	Arneburg		0	0	0	0	0
12841	Arneburg	Arneburg12841	46	8	3	4	4
12842	Arneburg		0	0	0	0	0
12843	Arneburg		0	0	0	0	0
12844	Arneburg		0	0	0	0	0
12845	Arneburg	Arneburg12845	21	3	2	1	1
12846	Arneburg	Arneburg12846	58	5	3	1	1
12847	Arneburg		0	0	0	0	0
12848	Arneburg		0	0	0	0	0
23009	Arnsberg	Arnsberg23009	132	16	5	8	3
23010	Arnsberg	Arnsberg23010	90	7	1	1	0
23011	Arnsberg	Arnsberg23011	161	13	3	7	3
23012	Arnsberg	Arnsberg23012	82	6	0	3	1
23013	Arnsberg	Arnsberg23013	57	3	1	0	0
23014	Arnsberg	Arnsberg23014	152	21	5	10	3
23015	Arnsberg	Arnsberg23015	79	6	4	1	0
23016	Arnsberg	Arnsberg23016	147	19	5	10	5
23017	Arnsberg	Arnsberg23017	142	18	4	10	3
23018	Arnsberg	Arnsberg23018	117	8	3	5	1
23019	Arnsberg	Arnsberg23019	131	14	5	9	3
23020	Arnsberg	Arnsberg23020	83	8	2	7	1
23021	Arnsberg	Arnsberg23021	80	7	2	1	1
23022	Arnsberg	Arnsberg23022	108	15	3	8	3
23023	Arnsberg	Arnsberg23023	94	12	3	8	4
23024	Arnsberg	Arnsberg23024	52	2	1	0	0
26225	Arnsdorf	Arnsdorf26225	95	9	3	4	1
26226	Arnsdorf	Arnsdorf26226	24	5	2	2	0
26227	Arnsdorf	Arnsdorf26227	22	1	0	1	0
26228	Arnsdorf	Arnsdorf26228	77	11	3	10	3
26229	Arnsdorf	Arnsdorf26229	29	0	0	0	0
26230	Arnsdorf	Arnsdorf26230	128	15	6	10	2
26231	Arnsdorf	Arnsdorf26231	21	0	0	0	0
26232	Arnsdorf	Arnsdorf26232	43	7	2	6	2
26233	Arnsdorf		0	0	0	0	0
26234	Arnsdorf	Arnsdorf26234	12	2	2	1	0
26235	Arnsdorf	Arnsdorf26235	14	0	0	0	0
26236	Arnsdorf		0	0	0	0	0
26237	Arnsdorf		0	0	0	0	0
26238	Arnsdorf		0	0	0	0	0
26239	Arnsdorf	Arnsdorf26239	9	1	0	0	1
26240	Arnsdorf	Arnsdorf26240	1	0	0	0	0
27697	Arnstadt	Arnstadt27697	14	2	1	0	0
27698	Arnstadt	Arnstadt27698	229	32	6	14	10	yes				x									Eastern Uplands (OMG)
27699	Arnstadt	Arnstadt27699	43	8	3	6	2
27700	Arnstadt	Arnstadt27700	229	31	6	14	9
27701	Arnstadt	Arnstadt27701	112	23	6	10	5
27702	Arnstadt	Arnstadt27702	188	31	6	15	8
27703	Arnstadt	Arnstadt27703	209	29	7	13	7
27704	Arnstadt	Arnstadt27704	236	32	9	13	8
27705	Arnstadt	Arnstadt27705	40	10	4	7	3
27706	Arnstadt	Arnstadt27706	92	21	5	9	6
27707	Arnstadt	Arnstadt27707	143	23	7	12	5
27708	Arnstadt	Arnstadt27708	77	12	3	8	3
27709	Arnstadt	Arnstadt27709	201	30	7	14	8
27710	Arnstadt	Arnstadt27710	247	36	7	14	9
27711	Arnstadt	Arnstadt27711	78	11	4	8	2
27712	Arnstadt	Arnstadt27712	204	35	9	15	9	yes			x										Eastern Uplands (OMG)
33825	Arnstein	Arnstein33825	128	24	7	8	6
33826	Arnstein	Arnstein33826	122	19	4	7	4
33827	Arnstein	Arnstein33827	104	14	4	7	4
33828	Arnstein	Arnstein33828	205	26	7	8	7
33829	Arnstein	Arnstein33829	200	25	6	10	5
33830	Arnstein	Arnstein33830	269	33	11	12	10	yes		x			yes		x						South-Western Uplands (SWG)
33831	Arnstein	Arnstein33831	204	28	10	10	7
33832	Arnstein	Arnstein33832	134	21	4	8	10
33833	Arnstein	Arnstein33833	160	20	4	6	4
33834	Arnstein	Arnstein33834	159	23	7	8	5
33835	Arnstein	Arnstein33835	147	20	4	7	6
33836	Arnstein	Arnstein33836	153	23	6	8	6
33837	Arnstein		0	0	0	0	0
33838	Arnstein	Arnstein33838	1	0	0	0	0
33839	Arnstein		0	0	0	0	0
33840	Arnstein	Arnstein33840	1	1	0	0	0
42433	Arnstorf	Arnstorf42433	86	11	6	3	1
42434	Arnstorf	Arnstorf42434	119	12	3	4	3
42435	Arnstorf	Arnstorf42435	75	12	5	3	0
42436	Arnstorf	Arnstorf42436	125	13	5	6	3
42437	Arnstorf	Arnstorf42437	104	13	3	5	2
42438	Arnstorf	Arnstorf42438	93	13	4	4	2
42439	Arnstorf	Arnstorf42439	198	22	8	11	2
42440	Arnstorf	Arnstorf42440	99	10	2	2	1
42441	Arnstorf	Arnstorf42441	108	14	5	7	2
42442	Arnstorf	Arnstorf42442	93	8	3	1	1
42443	Arnstorf	Arnstorf42443	35	1	1	0	0
42444	Arnstorf	Arnstorf42444	48	5	1	1	0
42445	Arnstorf	Arnstorf42445	121	8	2	3	1
42446	Arnstorf	Arnstorf42446	56	3	0	1	0
42447	Arnstorf	Arnstorf42447	48	4	0	1	0
42448	Arnstorf	Arnstorf42448	58	3	0	1	0
23313	Artern		0	0	0	0	0
23314	Artern		0	0	0	0	0
23315	Artern		0	0	0	0	0
23316	Artern		0	0	0	0	0
23317	Artern		0	0	0	0	0
23318	Artern		0	0	0	0	0
23319	Artern		0	0	0	0	0
23320	Artern		0	0	0	0	0
23321	Artern	Artern23321	2	1	0	0	0
23322	Artern		0	0	0	0	0
23323	Artern		0	0	0	0	0
23324	Artern		0	0	0	0	0
23325	Artern		0	0	0	0	0
23326	Artern	Artern23326	5	0	0	0	0
23327	Artern		0	0	0	0	0
23328	Artern	Artern23328	4	0	0	0	0
7681	Artlenburg	Artlenburg7681	45	1	0	0	1
7682	Artlenburg	Artlenburg7682	12	2	1	0	1
7683	Artlenburg	Artlenburg7683	6	0	0	0	0
7684	Artlenburg		0	0	0	0	0
7685	Artlenburg	Artlenburg7685	17	3	0	1	2
7686	Artlenburg	Artlenburg7686	4	1	0	0	1
7687	Artlenburg	Artlenburg7687	56	7	1	4	2
7688	Artlenburg	Artlenburg7688	87	8	1	5	1
7689	Artlenburg	Artlenburg7689	10	0	0	0	0
7690	Artlenburg	Artlenburg7690	2	0	0	0	0
7691	Artlenburg	Artlenburg7691	16	2	1	0	0
7692	Artlenburg		0	0	0	0	0
7693	Artlenburg	Artlenburg7693	8	1	0	1	0
7694	Artlenburg	Artlenburg7694	4	0	0	0	0
7695	Artlenburg	Artlenburg7695	5	1	0	1	1
7696	Artlenburg	Artlenburg7696	27	4	2	2	2
29009	Asbach	Asbach29009	199	27	7	12	6
29010	Asbach	Asbach29010	137	16	4	6	4
29011	Asbach	Asbach29011	147	14	6	4	2
29012	Asbach	Asbach29012	151	15	6	9	4
29013	Asbach	Asbach29013	126	9	2	3	1
29014	Asbach	Asbach29014	69	7	2	3	0
29015	Asbach	Asbach29015	143	15	4	7	3
29016	Asbach	Asbach29016	126	12	5	4	3
29017	Asbach	Asbach29017	124	13	3	9	3
29018	Asbach	Asbach29018	91	7	2	0	1
29019	Asbach	Asbach29019	128	10	3	3	1
29020	Asbach	Asbach29020	130	12	3	7	3
29021	Asbach	Asbach29021	99	8	2	4	0
29022	Asbach	Asbach29022	111	8	3	3	1
29023	Asbach	Asbach29023	102	8	1	2	0
29024	Asbach	Asbach29024	116	7	2	2	2
33745	Aschaffenburg	Aschaffenburg33745	2	0	0	0	0
33746	Aschaffenburg	Aschaffenburg33746	1	0	0	0	0
33747	Aschaffenburg	Aschaffenburg33747	3	0	0	0	0
33748	Aschaffenburg	Aschaffenburg33748	20	1	0	0	1
33749	Aschaffenburg		0	0	0	0	0
33750	Aschaffenburg		0	0	0	0	0
33751	Aschaffenburg		0	0	0	0	0
33752	Aschaffenburg		0	0	0	0	0
33753	Aschaffenburg	Aschaffenburg33753	253	29	8	12	5
33754	Aschaffenburg	Aschaffenburg33754	239	31	8	12	7
33755	Aschaffenburg	Aschaffenburg33755	280	33	9	14	5
33756	Aschaffenburg	Aschaffenburg33756	289	34	8	13	6
33757	Aschaffenburg	Aschaffenburg33757	209	29	8	12	7
33758	Aschaffenburg	Aschaffenburg33758	51	6	3	3	2
33759	Aschaffenburg	Aschaffenburg33759	255	29	8	12	6
33760	Aschaffenburg	Aschaffenburg33760	204	27	7	12	6
46801	Aschau im Chiemgau	Aschau im Chiemgau46801	230	23	6	10	2
46802	Aschau im Chiemgau	Aschau im Chiemgau46802	372	37	7	14	8	yes				x	yes				x				Alpine/Alps (ALP)
46803	Aschau im Chiemgau	Aschau im Chiemgau46803	359	37	8	14	5
46804	Aschau im Chiemgau	Aschau im Chiemgau46804	444	41	8	14	8	yes	x			x	yes				x				Alpine/Alps (ALP)
46805	Aschau im Chiemgau	Aschau im Chiemgau46805	360	34	8	14	8	yes				x									Alpine/Alps (ALP)
46806	Aschau im Chiemgau	Aschau im Chiemgau46806	375	35	8	13	7
46807	Aschau im Chiemgau	Aschau im Chiemgau46807	359	35	6	13	7
46808	Aschau im Chiemgau	Aschau im Chiemgau46808	283	23	7	10	7
46809	Aschau im Chiemgau	Aschau im Chiemgau46809	408	38	9	13	6
46810	Aschau im Chiemgau	Aschau im Chiemgau46810	455	40	8	14	7
46811	Aschau im Chiemgau	Aschau im Chiemgau46811	398	36	7	13	6
46812	Aschau im Chiemgau	Aschau im Chiemgau46812	412	41	8	14	7
46813	Aschau im Chiemgau	Aschau im Chiemgau46813	358	35	7	14	7
46814	Aschau im Chiemgau	Aschau im Chiemgau46814	346	31	8	12	7
46815	Aschau im Chiemgau	Aschau im Chiemgau46815	384	33	8	13	6
46816	Aschau im Chiemgau	Aschau im Chiemgau46816	419	32	8	14	7
19553	Ascheberg	Ascheberg19553	12	1	1	0	0
19554	Ascheberg	Ascheberg19554	41	5	2	1	0
19555	Ascheberg		0	0	0	0	0
19556	Ascheberg	Ascheberg19556	69	7	0	0	0
19557	Ascheberg	Ascheberg19557	79	9	0	5	1
19558	Ascheberg	Ascheberg19558	92	5	1	1	0
19559	Ascheberg	Ascheberg19559	190	22	6	10	2
19560	Ascheberg	Ascheberg19560	4	1	1	0	0
19561	Ascheberg		0	0	0	0	0
19562	Ascheberg	Ascheberg19562	114	14	4	4	1
19563	Ascheberg	Ascheberg19563	16	2	1	0	0
19564	Ascheberg	Ascheberg19564	27	6	3	0	0
19565	Ascheberg	Ascheberg19565	100	13	4	1	1
19566	Ascheberg	Ascheberg19566	51	2	1	0	0
19567	Ascheberg	Ascheberg19567	52	4	2	0	0
19568	Ascheberg	Ascheberg19568	56	7	3	1	0
19921	Aschersleben	Aschersleben19921	29	4	1	2	0
19922	Aschersleben	Aschersleben19922	30	2	2	0	0
19923	Aschersleben	Aschersleben19923	45	8	3	3	1
19924	Aschersleben	Aschersleben19924	1	0	0	0	0
19925	Aschersleben	Aschersleben19925	7	0	0	0	0
19926	Aschersleben		0	0	0	0	0
19927	Aschersleben	Aschersleben19927	1	0	0	0	0
19928	Aschersleben		0	0	0	0	0
19929	Aschersleben	Aschersleben19929	119	17	5	8	2
19930	Aschersleben	Aschersleben19930	77	15	5	7	3
19931	Aschersleben	Aschersleben19931	43	5	2	2	1
19932	Aschersleben	Aschersleben19932	65	14	5	7	3
19933	Aschersleben	Aschersleben19933	181	24	7	12	7
19934	Aschersleben	Aschersleben19934	117	21	6	10	4
19935	Aschersleben	Aschersleben19935	222	34	8	12	7
19936	Aschersleben	Aschersleben19936	118	22	5	10	8
24753	Attendorn	Attendorn24753	58	4	0	2	0
24754	Attendorn	Attendorn24754	80	4	1	2	0
24755	Attendorn	Attendorn24755	103	7	2	4	1
24756	Attendorn	Attendorn24756	78	7	1	0	0
24757	Attendorn	Attendorn24757	80	10	1	4	0
24758	Attendorn	Attendorn24758	60	6	1	0	0
24759	Attendorn	Attendorn24759	82	8	3	3	1
24760	Attendorn	Attendorn24760	89	11	4	6	4
24761	Attendorn	Attendorn24761	85	8	1	3	0
24762	Attendorn	Attendorn24762	126	14	6	5	2
24763	Attendorn	Attendorn24763	57	6	1	0	0
24764	Attendorn	Attendorn24764	139	16	5	3	2
24765	Attendorn	Attendorn24765	147	23	7	6	5
24766	Attendorn	Attendorn24766	62	6	2	1	1
24767	Attendorn	Attendorn24767	215	21	6	5	3
24768	Attendorn	Attendorn24768	94	13	3	6	2
18209	Atzendorf		0	0	0	0	0
18210	Atzendorf	Atzendorf18210	45	6	2	3	2
18211	Atzendorf		0	0	0	0	0
18212	Atzendorf	Atzendorf18212	75	11	4	4	3
18213	Atzendorf	Atzendorf18213	221	25	8	9	4
18214	Atzendorf	Atzendorf18214	203	25	7	10	4
18215	Atzendorf	Atzendorf18215	72	12	5	5	2
18216	Atzendorf	Atzendorf18216	83	13	5	7	3
18217	Atzendorf	Atzendorf18217	1	0	0	0	0
18218	Atzendorf	Atzendorf18218	38	5	3	3	1
18219	Atzendorf	Atzendorf18219	32	4	2	1	0
18220	Atzendorf	Atzendorf18220	37	7	3	4	1
18221	Atzendorf	Atzendorf18221	17	2	1	0	0
18222	Atzendorf	Atzendorf18222	71	11	3	5	3
18223	Atzendorf	Atzendorf18223	28	5	2	1	0
18224	Atzendorf	Atzendorf18224	75	12	5	7	3
42337	Au in der Hallertau	Au in der Hallertau42337	78	11	5	1	0
42338	Au in der Hallertau	Au in der Hallertau42338	9	2	1	0	0
42339	Au in der Hallertau		0	0	0	0	0
42340	Au in der Hallertau		0	0	0	0	0
42341	Au in der Hallertau	Au in der Hallertau42341	2	0	0	0	0
42342	Au in der Hallertau		0	0	0	0	0
42343	Au in der Hallertau		0	0	0	0	0
42344	Au in der Hallertau		0	0	0	0	0
42345	Au in der Hallertau		0	0	0	0	0
42346	Au in der Hallertau	Au in der Hallertau42346	1	0	0	0	0
42347	Au in der Hallertau		0	0	0	0	0
42348	Au in der Hallertau		0	0	0	0	0
42349	Au in der Hallertau	Au in der Hallertau42349	1	0	0	0	0
42350	Au in der Hallertau	Au in der Hallertau42350	2	0	0	0	0
42351	Au in der Hallertau	Au in der Hallertau42351	1	0	0	0	0
42352	Au in der Hallertau		0	0	0	0	0
36273	Aub		0	0	0	0	0
36274	Aub		0	0	0	0	0
36275	Aub	Aub36275	1	0	0	0	0
36276	Aub		0	0	0	0	0
36277	Aub	Aub36277	155	26	8	9	5
36278	Aub	Aub36278	212	31	9	13	6
36279	Aub	Aub36279	90	13	5	1	0
36280	Aub	Aub36280	200	32	9	14	6
36281	Aub		0	0	0	0	0
36282	Aub		0	0	0	0	0
36283	Aub		0	0	0	0	0
36284	Aub		0	0	0	0	0
36285	Aub		0	0	0	0	0
36286	Aub	Aub36286	63	11	4	3	0
36287	Aub		0	0	0	0	0
36288	Aub		0	0	0	0	0
30241	Aue	Aue30241	2	0	0	0	0
30242	Aue	Aue30242	62	8	2	6	2
30243	Aue	Aue30243	51	8	2	5	2
30244	Aue		0	0	0	0	0
30245	Aue	Aue30245	37	7	2	4	1
30246	Aue		0	0	0	0	0
30247	Aue	Aue30247	34	8	3	7	2
30248	Aue	Aue30248	76	12	3	11	4
30249	Aue	Aue30249	25	3	0	3	0
30250	Aue		0	0	0	0	0
30251	Aue	Aue30251	39	4	1	4	1
30252	Aue		0	0	0	0	0
30253	Aue		0	0	0	0	0
30254	Aue	Aue30254	10	0	0	0	0
30255	Aue		0	0	0	0	0
30256	Aue	Aue30256	28	2	1	0	0
35809	Auerbach in der Oberpfalz	Auerbach in der Oberpfalz35809	1	0	0	0	0
35810	Auerbach in der Oberpfalz		0	0	0	0	0
35811	Auerbach in der Oberpfalz	Auerbach in der Oberpfalz35811	151	15	2	7	3
35812	Auerbach in der Oberpfalz	Auerbach in der Oberpfalz35812	149	21	4	10	3
35813	Auerbach in der Oberpfalz	Auerbach in der Oberpfalz35813	75	7	1	1	2
35814	Auerbach in der Oberpfalz	Auerbach in der Oberpfalz35814	167	18	4	4	6
35815	Auerbach in der Oberpfalz	Auerbach in der Oberpfalz35815	148	16	4	3	6
35816	Auerbach in der Oberpfalz	Auerbach in der Oberpfalz35816	138	15	4	4	4
35817	Auerbach in der Oberpfalz		0	0	0	0	0
35818	Auerbach in der Oberpfalz	Auerbach in der Oberpfalz35818	24	2	0	0	0
35819	Auerbach in der Oberpfalz	Auerbach in der Oberpfalz35819	57	7	1	3	4
35820	Auerbach in der Oberpfalz	Auerbach in der Oberpfalz35820	1	0	0	0	0
35821	Auerbach in der Oberpfalz	Auerbach in der Oberpfalz35821	20	1	0	0	0
35822	Auerbach in der Oberpfalz	Auerbach in der Oberpfalz35822	50	5	0	0	1
35823	Auerbach in der Oberpfalz	Auerbach in der Oberpfalz35823	2	0	0	0	0
35824	Auerbach in der Oberpfalz	Auerbach in der Oberpfalz35824	10	1	0	0	0
30209	Auerbach	Auerbach30209	52	11	3	10	2
30210	Auerbach		0	0	0	0	0
30211	Auerbach	Auerbach30211	132	7	3	3	1
30212	Auerbach	Auerbach30212	109	11	2	7	1
30213	Auerbach		0	0	0	0	0
30214	Auerbach		0	0	0	0	0
30215	Auerbach		0	0	0	0	0
30216	Auerbach		0	0	0	0	0
30217	Auerbach	Auerbach30217	37	9	2	8	2
30218	Auerbach	Auerbach30218	75	12	2	9	1
30219	Auerbach	Auerbach30219	48	7	2	5	2
30220	Auerbach		0	0	0	0	0
30221	Auerbach		0	0	0	0	0
30222	Auerbach		0	0	0	0	0
30223	Auerbach		0	0	0	0	0
30224	Auerbach	Auerbach30224	18	2	0	1	0
15585	Auetal	Auetal15585	163	14	5	2	2
15586	Auetal	Auetal15586	210	30	7	12	2
15587	Auetal	Auetal15587	44	4	0	0	0
15588	Auetal	Auetal15588	43	2	0	0	0
15589	Auetal	Auetal15589	50	2	0	0	0
15590	Auetal	Auetal15590	232	26	6	11	3
15591	Auetal		0	0	0	0	0
15592	Auetal	Auetal15592	155	19	5	8	3
15593	Auetal	Auetal15593	264	25	6	7	2
15594	Auetal	Auetal15594	2	0	0	0	0
15595	Auetal	Auetal15595	116	13	3	5	1
15596	Auetal	Auetal15596	2	0	0	0	0
15597	Auetal	Auetal15597	78	13	1	8	2
15598	Auetal	Auetal15598	123	15	4	5	3
15599	Auetal	Auetal15599	63	8	2	3	1
15600	Auetal	Auetal15600	303	39	10	16	7	yes	x	x	x		yes	x	x	x					Western Uplands (WMG)
40593	Aufhausen	Aufhausen40593	139	21	7	10	3
40594	Aufhausen		0	0	0	0	0
40595	Aufhausen	Aufhausen40595	209	25	9	10	3
40596	Aufhausen		0	0	0	0	0
40597	Aufhausen	Aufhausen40597	154	20	7	10	5
40598	Aufhausen		0	0	0	0	0
40599	Aufhausen	Aufhausen40599	1	0	0	0	0
40600	Aufhausen	Aufhausen40600	38	5	1	1	0
40601	Aufhausen		0	0	0	0	0
40602	Aufhausen		0	0	0	0	0
40603	Aufhausen		0	0	0	0	0
40604	Aufhausen		0	0	0	0	0
40605	Aufhausen	Aufhausen40605	56	6	1	1	2
40606	Aufhausen	Aufhausen40606	30	1	0	0	0
40607	Aufhausen		0	0	0	0	0
40608	Aufhausen	Aufhausen40608	128	17	4	11	2
43409	Augsburg	Augsburg43409	124	15	5	7	2
43410	Augsburg	Augsburg43410	138	24	7	13	7
43411	Augsburg	Augsburg43411	186	26	8	7	4
43412	Augsburg	Augsburg43412	134	15	7	5	2
43413	Augsburg	Augsburg43413	122	16	8	6	2
43414	Augsburg	Augsburg43414	163	19	7	9	4
43415	Augsburg	Augsburg43415	299	33	8	14	10
43416	Augsburg	Augsburg43416	94	13	6	4	1
43417	Augsburg	Augsburg43417	135	18	5	6	5
43418	Augsburg	Augsburg43418	99	14	4	7	3
43419	Augsburg	Augsburg43419	59	5	1	2	1
43420	Augsburg	Augsburg43420	30	1	1	0	0
43421	Augsburg	Augsburg43421	226	29	7	13	8
43422	Augsburg	Augsburg43422	261	27	7	15	9
43423	Augsburg	Augsburg43423	118	11	5	2	3
43424	Augsburg	Augsburg43424	61	5	3	0	0
27905	Augustusburg	Augustusburg27905	37	4	1	0	0
27906	Augustusburg		0	0	0	0	0
27907	Augustusburg	Augustusburg27907	16	1	1	0	0
27908	Augustusburg	Augustusburg27908	49	13	2	11	3
27909	Augustusburg	Augustusburg27909	58	12	5	9	3
27910	Augustusburg	Augustusburg27910	50	12	4	10	2
27911	Augustusburg	Augustusburg27911	47	13	2	11	2
27912	Augustusburg	Augustusburg27912	37	8	3	6	2
27913	Augustusburg		0	0	0	0	0
27914	Augustusburg	Augustusburg27914	101	19	5	11	4
27915	Augustusburg	Augustusburg27915	36	8	2	6	2
27916	Augustusburg	Augustusburg27916	45	8	2	7	3
27917	Augustusburg	Augustusburg27917	2	0	0	0	0
27918	Augustusburg		0	0	0	0	0
27919	Augustusburg	Augustusburg27919	66	4	2	1	0
27920	Augustusburg	Augustusburg27920	46	5	2	0	1
45473	Aulendorf	Aulendorf45473	127	15	5	6	3
45474	Aulendorf	Aulendorf45474	95	15	3	8	1
45475	Aulendorf	Aulendorf45475	216	24	6	11	3
45476	Aulendorf	Aulendorf45476	94	7	4	0	0
45477	Aulendorf	Aulendorf45477	116	11	5	1	0
45478	Aulendorf	Aulendorf45478	97	7	2	0	0
45479	Aulendorf	Aulendorf45479	88	10	2	3	1
45480	Aulendorf	Aulendorf45480	114	8	3	2	1
45481	Aulendorf	Aulendorf45481	122	9	3	1	0
45482	Aulendorf	Aulendorf45482	88	12	5	1	1
45483	Aulendorf	Aulendorf45483	143	12	4	0	0
45484	Aulendorf	Aulendorf45484	83	7	3	0	0
45485	Aulendorf	Aulendorf45485	120	10	3	1	0
45486	Aulendorf	Aulendorf45486	180	14	2	6	4
45487	Aulendorf	Aulendorf45487	119	10	4	1	0
45488	Aulendorf	Aulendorf45488	133	6	1	0	0
6657	Aurich (Ostfriesland)		0	0	0	0	0
6658	Aurich (Ostfriesland)		0	0	0	0	0
6659	Aurich (Ostfriesland)		0	0	0	0	0
6660	Aurich (Ostfriesland)		0	0	0	0	0
6661	Aurich (Ostfriesland)		0	0	0	0	0
6662	Aurich (Ostfriesland)	Aurich (Ostfriesland)6662	1	0	0	0	0
6663	Aurich (Ostfriesland)		0	0	0	0	0
6664	Aurich (Ostfriesland)		0	0	0	0	0
6665	Aurich (Ostfriesland)		0	0	0	0	0
6666	Aurich (Ostfriesland)	Aurich (Ostfriesland)6666	15	2	0	2	1
6667	Aurich (Ostfriesland)		0	0	0	0	0
6668	Aurich (Ostfriesland)	Aurich (Ostfriesland)6668	1	0	0	0	0
6669	Aurich (Ostfriesland)		0	0	0	0	0
6670	Aurich (Ostfriesland)		0	0	0	0	0
6671	Aurich (Ostfriesland)		0	0	0	0	0
6672	Aurich (Ostfriesland)		0	0	0	0	0
16113	Aurith		0	0	0	0	0
16114	Aurith	Aurith16114	178	22	6	11	7
16115	Aurith		0	0	0	0	0
16116	Aurith		0	0	0	0	0
16117	Aurith	Aurith16117	168	20	6	9	4
16118	Aurith	Aurith16118	198	21	7	10	3
16119	Aurith	Aurith16119	82	7	4	2	1
16120	Aurith	Aurith16120	98	11	5	5	1
16121	Aurith		0	0	0	0	0
16122	Aurith		0	0	0	0	0
16123	Aurith		0	0	0	0	0
16124	Aurith		0	0	0	0	0
16125	Aurith		0	0	0	0	0
16126	Aurith		0	0	0	0	0
16127	Aurith		0	0	0	0	0
16128	Aurith		0	0	0	0	0
33729	Babenhausen	Babenhausen33729	328	31	7	9	9
33730	Babenhausen	Babenhausen33730	32	7	0	3	1
33731	Babenhausen	Babenhausen33731	247	27	5	10	9
33732	Babenhausen	Babenhausen33732	191	19	6	6	6
33733	Babenhausen	Babenhausen33733	13	1	1	1	0
33734	Babenhausen	Babenhausen33734	2	0	0	0	0
33735	Babenhausen	Babenhausen33735	191	18	4	7	6
33736	Babenhausen	Babenhausen33736	3	0	0	0	0
33737	Babenhausen	Babenhausen33737	48	4	1	2	2
33738	Babenhausen	Babenhausen33738	44	6	1	3	4
33739	Babenhausen	Babenhausen33739	14	3	1	2	1
33740	Babenhausen		0	0	0	0	0
33741	Babenhausen	Babenhausen33741	2	0	0	0	0
33742	Babenhausen	Babenhausen33742	1	0	0	0	0
33743	Babenhausen	Babenhausen33743	44	7	1	4	4
33744	Babenhausen	Babenhausen33744	36	5	3	1	1
44481	Babenhausen	Babenhausen44481	9	0	0	0	0
44482	Babenhausen		0	0	0	0	0
44483	Babenhausen	Babenhausen44483	89	9	2	3	2
44484	Babenhausen	Babenhausen44484	121	12	5	4	1
44485	Babenhausen	Babenhausen44485	94	9	3	2	1
44486	Babenhausen	Babenhausen44486	137	11	3	2	1
44487	Babenhausen	Babenhausen44487	134	11	4	2	1
44488	Babenhausen	Babenhausen44488	90	6	3	0	0
44489	Babenhausen	Babenhausen44489	130	16	5	3	3
44490	Babenhausen	Babenhausen44490	80	8	2	4	1
44491	Babenhausen	Babenhausen44491	139	22	7	12	4
44492	Babenhausen	Babenhausen44492	93	7	2	0	0
44493	Babenhausen	Babenhausen44493	71	6	3	0	0
44494	Babenhausen	Babenhausen44494	66	9	4	0	0
44495	Babenhausen	Babenhausen44495	79	13	5	6	3
44496	Babenhausen	Babenhausen44496	119	12	4	1	0
9297	Babitz	Babitz9297	91	13	3	6	4
9298	Babitz	Babitz9298	24	4	2	2	1
9299	Babitz	Babitz9299	39	3	2	1	0
9300	Babitz		0	0	0	0	0
9301	Babitz	Babitz9301	132	21	6	10	3
9302	Babitz	Babitz9302	86	10	3	7	3
9303	Babitz	Babitz9303	107	15	7	8	2
9304	Babitz	Babitz9304	137	16	3	7	2
9305	Babitz	Babitz9305	69	5	1	4	1
9306	Babitz	Babitz9306	40	4	2	1	1
9307	Babitz	Babitz9307	150	18	5	10	5
9308	Babitz	Babitz9308	26	3	1	1	3
9309	Babitz	Babitz9309	100	14	4	7	3
9310	Babitz	Babitz9310	36	5	2	4	0
9311	Babitz	Babitz9311	20	1	1	0	0
9312	Babitz		0	0	0	0	0
9233	Bäck	Bäck9233	26	3	2	0	0
9234	Bäck	Bäck9234	24	3	2	2	0
9235	Bäck	Bäck9235	64	10	3	6	2
9236	Bäck	Bäck9236	65	7	1	3	1
9237	Bäck	Bäck9237	47	8	3	4	1
9238	Bäck	Bäck9238	27	2	1	0	0
9239	Bäck	Bäck9239	156	20	6	10	4
9240	Bäck	Bäck9240	98	15	4	9	3
9241	Bäck	Bäck9241	127	12	5	3	2
9242	Bäck	Bäck9242	108	12	5	3	2
9243	Bäck	Bäck9243	149	18	7	9	3
9244	Bäck	Bäck9244	98	15	5	3	2
9245	Bäck	Bäck9245	27	4	2	2	0
9246	Bäck	Bäck9246	42	6	2	2	0
9247	Bäck	Bäck9247	82	13	4	3	3
9248	Bäck	Bäck9248	93	12	5	4	3
39777	Backnang	Backnang39777	98	9	3	1	1
39778	Backnang	Backnang39778	137	16	6	0	1
39779	Backnang	Backnang39779	93	9	4	2	2
39780	Backnang	Backnang39780	1	0	0	0	0
39781	Backnang	Backnang39781	133	19	5	5	4
39782	Backnang	Backnang39782	339	35	8	11	7
39783	Backnang	Backnang39783	137	12	4	3	1
39784	Backnang	Backnang39784	257	28	8	10	5
39785	Backnang	Backnang39785	165	19	7	5	3
39786	Backnang	Backnang39786	52	4	0	0	0
39787	Backnang	Backnang39787	165	21	6	7	2
39788	Backnang	Backnang39788	210	27	9	8	3
39789	Backnang	Backnang39789	42	4	1	0	0
39790	Backnang	Backnang39790	333	32	9	10	6
39791	Backnang	Backnang39791	230	28	8	13	4
39792	Backnang	Backnang39792	184	19	7	6	2
2001	Bad-Müritz		0	0	0	0	0
2002	Bad-Müritz		0	0	0	0	0
2003	Bad-Müritz		0	0	0	0	0
2004	Bad-Müritz	Bad-Müritz2004	1	0	0	0	0
2005	Bad-Müritz	Bad-Müritz2005	71	7	3	0	3
2006	Bad-Müritz	Bad-Müritz2006	179	18	2	7	4
2007	Bad-Müritz	Bad-Müritz2007	9	0	0	0	0
2008	Bad-Müritz	Bad-Müritz2008	94	7	1	1	1
2009	Bad-Müritz		0	0	0	0	0
2010	Bad-Müritz	Bad-Müritz2010	87	2	0	0	1
2011	Bad-Müritz		0	0	0	0	0
2012	Bad-Müritz	Bad-Müritz2012	13	0	0	0	0
2013	Bad-Müritz		0	0	0	0	0
2014	Bad-Müritz	Bad-Müritz2014	87	9	2	3	5
2015	Bad-Müritz	Bad-Müritz2015	4	0	0	0	0
2016	Bad-Müritz	Bad-Müritz2016	5	0	0	0	0
40033	Bad Abbach	Bad Abbach40033	108	9	5	2	0
40034	Bad Abbach	Bad Abbach40034	279	31	10	8	8
40035	Bad Abbach	Bad Abbach40035	253	31	10	11	3
40036	Bad Abbach	Bad Abbach40036	40	5	1	0	0
40037	Bad Abbach	Bad Abbach40037	166	19	7	6	6
40038	Bad Abbach	Bad Abbach40038	1	0	0	0	0
40039	Bad Abbach		0	0	0	0	0
40040	Bad Abbach	Bad Abbach40040	4	0	0	0	0
40041	Bad Abbach	Bad Abbach40041	268	34	9	11	5
40042	Bad Abbach	Bad Abbach40042	42	7	4	3	1
40043	Bad Abbach	Bad Abbach40043	245	34	9	13	5
40044	Bad Abbach	Bad Abbach40044	163	23	8	12	4
40045	Bad Abbach	Bad Abbach40045	68	16	4	12	3
40046	Bad Abbach	Bad Abbach40046	18	3	1	1	0
40047	Bad Abbach	Bad Abbach40047	59	16	4	12	3
40048	Bad Abbach	Bad Abbach40048	54	9	5	2	0
23105	Bad Arolsen	Bad Arolsen23105	7	1	1	1	0
23106	Bad Arolsen	Bad Arolsen23106	16	2	0	1	1
23107	Bad Arolsen	Bad Arolsen23107	16	2	2	0	0
23108	Bad Arolsen	Bad Arolsen23108	52	7	2	4	2
23109	Bad Arolsen		0	0	0	0	0
23110	Bad Arolsen		0	0	0	0	0
23111	Bad Arolsen		0	0	0	0	0
23112	Bad Arolsen	Bad Arolsen23112	7	1	0	0	0
23113	Bad Arolsen	Bad Arolsen23113	4	0	0	0	0
23114	Bad Arolsen	Bad Arolsen23114	14	1	0	0	0
23115	Bad Arolsen	Bad Arolsen23115	55	3	0	1	0
23116	Bad Arolsen	Bad Arolsen23116	2	0	0	0	0
23117	Bad Arolsen	Bad Arolsen23117	12	4	1	4	2
23118	Bad Arolsen	Bad Arolsen23118	7	0	0	0	0
23119	Bad Arolsen	Bad Arolsen23119	1	0	0	0	0
23120	Bad Arolsen		0	0	0	0	0
38545	Bad Bergzabern	Bad Bergzabern38545	156	20	5	8	6
38546	Bad Bergzabern	Bad Bergzabern38546	96	15	4	8	5
38547	Bad Bergzabern	Bad Bergzabern38547	184	22	6	11	7
38548	Bad Bergzabern	Bad Bergzabern38548	160	21	4	12	6
38549	Bad Bergzabern	Bad Bergzabern38549	163	20	6	12	6
38550	Bad Bergzabern	Bad Bergzabern38550	196	21	5	13	5
38551	Bad Bergzabern	Bad Bergzabern38551	163	21	5	11	6
38552	Bad Bergzabern	Bad Bergzabern38552	118	14	3	7	4
38553	Bad Bergzabern	Bad Bergzabern38553	154	20	5	10	4
38554	Bad Bergzabern	Bad Bergzabern38554	138	19	5	10	4
38555	Bad Bergzabern	Bad Bergzabern38555	141	20	6	9	4
38556	Bad Bergzabern	Bad Bergzabern38556	162	20	5	9	4
38557	Bad Bergzabern	Bad Bergzabern38557	133	19	5	10	4
38558	Bad Bergzabern	Bad Bergzabern38558	126	14	3	7	5
38559	Bad Bergzabern	Bad Bergzabern38559	103	10	4	6	3
38560	Bad Bergzabern	Bad Bergzabern38560	238	21	5	10	4
25697	Bad Berleburg	Bad Berleburg25697	106	10	2	2	2
25698	Bad Berleburg	Bad Berleburg25698	53	5	0	3	0
25699	Bad Berleburg	Bad Berleburg25699	77	9	2	4	2
25700	Bad Berleburg	Bad Berleburg25700	168	14	1	5	2
25701	Bad Berleburg	Bad Berleburg25701	54	4	1	0	0
25702	Bad Berleburg	Bad Berleburg25702	57	5	0	2	1
25703	Bad Berleburg	Bad Berleburg25703	98	9	2	4	3
25704	Bad Berleburg	Bad Berleburg25704	109	10	1	3	2
25705	Bad Berleburg	Bad Berleburg25705	68	6	0	3	2
[truncated: 46,151 more rows]

## Sheet: Table4_distribution CWR numbers
Distribution of the number of CWR and priority CWR throughout the grid cells
[truncated: 34 more rows]

[truncated: 4 more sheets: Table5_GR candidates_prioCWR, CWR LIST_explanation, NAME_ID_explanation, gric cell data_explanation]
