# Supplementary material for: Identification of hotspots of crop wild relatives in Germany to promote their in situ conservation in a network of genetic reserves
Source: Bot Stud. 2025 Sep 2;66:27. doi: 10.1186/s40529-025-00473-z (PMC12405085; doi:10.1186/s40529-025-00473-z)
Supplement: Supplementary file 4 — Supplementary Material 4 [file 40529_2025_473_MOESM4_ESM.zip]

Archive with 8 entries (8 files):
- grid_Germany_CWR_priorityCWR.CPG
- grid_Germany_CWR_priorityCWR.dbf
- grid_Germany_CWR_priorityCWR.prj
- grid_Germany_CWR_priorityCWR.sbn
- grid_Germany_CWR_priorityCWR.sbx
- grid_Germany_CWR_priorityCWR.shp
- grid_Germany_CWR_priorityCWR.shp.xml
- grid_Germany_CWR_priorityCWR.shx
