# Supplementary material for: Identification of hotspots of crop wild relatives in Germany to promote their in situ conservation in a network of genetic reserves
Source: Bot Stud. 2025 Sep 2;66:27. doi: 10.1186/s40529-025-00473-z (PMC12405085; doi:10.1186/s40529-025-00473-z)
Supplement: Supplementary file 4 — Supplementary Material 4 [file 40529_2025_473_MOESM4_ESM.zip › grid_Germany_CWR_priorityCWR.prj]

PROJCS["ETRS_1989_UTM_Zone_32N",GEOGCS["GCS_ETRS_1989",DATUM["D_ETRS_1989",SPHEROID["GRS_1980",6378137.0,298.257222101]],PRIMEM["Greenwich",0.0],UNIT["Degree",0.0174532925199433]],PROJECTION["Transverse_Mercator"],PARAMETER["False_Easting",500000.0],PARAMETER["False_Northing",0.0],PARAMETER["Central_Meridian",9.0],PARAMETER["Scale_Factor",0.9996],PARAMETER["Latitude_Of_Origin",0.0],UNIT["Meter",1.0]]
