# Supplementary material for: Identification of hotspots of crop wild relatives in Germany to promote their in situ conservation in a network of genetic reserves
Source: Bot Stud. 2025 Sep 2;66:27. doi: 10.1186/s40529-025-00473-z (PMC12405085; doi:10.1186/s40529-025-00473-z)
Supplement: Supplementary file 4 — Supplementary Material 4 [file 40529_2025_473_MOESM4_ESM.zip › grid_Germany_CWR_priorityCWR.shp.xml]

<?xml version="1.0" encoding="UTF-8"?>
<metadata xml:lang="de"><Esri><CreaDate>20250603</CreaDate><CreaTime>14463900</CreaTime><ArcGISFormat>1.0</ArcGISFormat><SyncOnce>FALSE</SyncOnce><DataProperties><lineage><Process ToolSource="c:\program files\arcgis\pro\Resources\ArcToolbox\Toolboxes\Data Management Tools.tbx\UpdateSchema" Date="20240314" Time="121913">UpdateSchema "CIMDATA=&lt;CIMStandardDataConnection xsi:type='typens:CIMStandardDataConnection' xmlns:xsi='http://www.w3.org/2001/XMLSchema-instance' xmlns:xs='http://www.w3.org/2001/XMLSchema' xmlns:typens='http://www.esri.com/schemas/ArcGIS/3.0.0'&gt;&lt;WorkspaceConnectionString&gt;DATABASE=\\qlb-fs01\RSQ\Boenisch\Profil\Eigene Dateien\ArcGIS\Projects\IsWEL-GenEG-Kandidaten\2023-04-17_Ergebnisstand\01 Vorkommensdichte&lt;/WorkspaceConnectionString&gt;&lt;WorkspaceFactory&gt;Shapefile&lt;/WorkspaceFactory&gt;&lt;Dataset&gt;11_tab_ptfl_count_mtb16_ohne boden_less30_onv.shp&lt;/Dataset&gt;&lt;DatasetType&gt;esriDTFeatureClass&lt;/DatasetType&gt;&lt;/CIMStandardDataConnection&gt;" &lt;operationSequence&gt;&lt;workflow&gt;&lt;AddField&gt;&lt;field_name&gt;Kartie2024&lt;/field_name&gt;&lt;field_type&gt;TEXT&lt;/field_type&gt;&lt;field_length&gt;255&lt;/field_length&gt;&lt;field_is_nullable&gt;False&lt;/field_is_nullable&gt;&lt;field_is_required&gt;False&lt;/field_is_required&gt;&lt;/AddField&gt;&lt;/workflow&gt;&lt;/operationSequence&gt;</Process><Process ToolSource="c:\program files\arcgis\pro\Resources\ArcToolbox\toolboxes\Analysis Tools.tbx\Erase" Date="20250603" Time="143909">Erase "Paper-Analyse\11_tab_ptfl_count_mtb16_ohne boden_less30_onv" MTB16_complet_outOfGermany_marin "\\qlb-fs01\RSQ\Boenisch\Profil\Eigene Dateien\ArcGIS\Projects\IsWEL-GenEG-Kandidaten\Raster_Randzellen\11_tab_ptfl_count_mtb16_ohne boden_less30_onv_ohneRandzellen.shp" #</Process><Process ToolSource="c:\program files\arcgis\pro\Resources\ArcToolbox\toolboxes\Data Management Tools.tbx\DeleteField" Date="20250603" Time="144431">DeleteField "11_tab_ptfl_count_mtb16_ohne boden_less30_onv_ohneRandzellen" Kartie2024 "Delete Fields"</Process><Process ToolSource="c:\program files\arcgis\pro\Resources\ArcToolbox\toolboxes\Data Management Tools.tbx\Copy" Date="20250603" Time="144639">Copy "\\qlb-fs01\RSQ\Boenisch\Profil\Eigene Dateien\ArcGIS\Projects\IsWEL-GenEG-Kandidaten\Raster_Randzellen\11_tab_ptfl_count_mtb16_ohne boden_less30_onv_ohneRandzellen.shp" "\\qlb-fs01\RSQ\Boenisch\Profil\Eigene Dateien\ArcGIS\Projects\IsWEL-GenEG-Kandidaten\Raster_Randzellen\11_tab_ptfl_count_mtb16_ohne boden_less30_onv_ohneRandzellen_1.shp" Shapefile #</Process><Process ToolSource="c:\program files\arcgis\pro\Resources\ArcToolbox\toolboxes\Data Management Tools.tbx\Rename" Date="20250603" Time="144741">Rename "\\qlb-fs01\RSQ\Boenisch\Profil\Eigene Dateien\ArcGIS\Projects\IsWEL-GenEG-Kandidaten\Raster_Randzellen\11_tab_ptfl_count_mtb16_ohne boden_less30_onv_ohneRandzellen_1.shp" "\\qlb-fs01\RSQ\Boenisch\Profil\Eigene Dateien\ArcGIS\Projects\IsWEL-GenEG-Kandidaten\Raster_Randzellen\grid_Germany_CWR_priorityCWR.shp" ShapeFile</Process><Process ToolSource="c:\program files\arcgis\pro\Resources\ArcToolbox\toolboxes\Data Management Tools.tbx\DeleteField" Date="20250603" Time="144833">DeleteField grid_Germany_CWR_priorityCWR WEL_F1;WEL_F2;WEL_F3;WEL_F4;WEL_F5;WEL_F6 "Delete Fields"</Process><Process ToolSource="c:\program files\arcgis\pro\Resources\ArcToolbox\toolboxes\Data Management Tools.tbx\DeleteField" Date="20250603" Time="144902">DeleteField grid_Germany_CWR_priorityCWR WEL_F8;WEL_F9;WEL_F10;WEL_F11;WEL_F12;WEL_F13;WEL_F14;WEL_F15 "Delete Fields"</Process><Process ToolSource="c:\program files\arcgis\pro\Resources\ArcToolbox\toolboxes\Data Management Tools.tbx\DeleteField" Date="20250603" Time="144915">DeleteField grid_Germany_CWR_priorityCWR WEL_F17 "Delete Fields"</Process><Process ToolSource="c:\program files\arcgis\pro\Resources\ArcToolbox\toolboxes\Data Management Tools.tbx\DeleteField" Date="20250603" Time="144945">DeleteField grid_Germany_CWR_priorityCWR WEL_F19;WEL_F20;WEL_F21;WEL_F22;WEL_F23;WEL_F24;PRIO_F1;PRIO_F2;PRIO_F3 "Delete Fields"</Process><Process ToolSource="c:\program files\arcgis\pro\Resources\ArcToolbox\toolboxes\Data Management Tools.tbx\DeleteField" Date="20250603" Time="145019">DeleteField grid_Germany_CWR_priorityCWR PRIO_F4;PRIO_F5;PRIO_F6;PRIO_F8;PRIO_F9;PRIO_F10;PRIO_F11;PRIO_F12;PRIO_F13;PRIO_F14;PRIO_F15 "Delete Fields"</Process><Process ToolSource="c:\program files\arcgis\pro\Resources\ArcToolbox\toolboxes\Data Management Tools.tbx\DeleteField" Date="20250603" Time="145048">DeleteField grid_Germany_CWR_priorityCWR PRIO_F17;PRIO_F19;PRIO_F20;PRIO_F21;PRIO_F22;PRIO_F23;PRIO_F24 "Delete Fields"</Process><Process ToolSource="c:\program files\arcgis\pro\Resources\ArcToolbox\toolboxes\Data Management Tools.tbx\UpdateSchema" Date="20250603" Time="145305">UpdateSchema "CIMDATA=&lt;CIMStandardDataConnection xsi:type='typens:CIMStandardDataConnection' xmlns:xsi='http://www.w3.org/2001/XMLSchema-instance' xmlns:xs='http://www.w3.org/2001/XMLSchema' xmlns:typens='http://www.esri.com/schemas/ArcGIS/3.0.0'&gt;&lt;WorkspaceConnectionString&gt;DATABASE=\\qlb-fs01\RSQ\Boenisch\Profil\Eigene Dateien\ArcGIS\Projects\IsWEL-GenEG-Kandidaten\Raster_Randzellen&lt;/WorkspaceConnectionString&gt;&lt;WorkspaceFactory&gt;Shapefile&lt;/WorkspaceFactory&gt;&lt;Dataset&gt;grid_Germany_CWR_priorityCWR.shp&lt;/Dataset&gt;&lt;DatasetType&gt;esriDTFeatureClass&lt;/DatasetType&gt;&lt;/CIMStandardDataConnection&gt;" &lt;operationSequence&gt;&lt;workflow&gt;&lt;AddField&gt;&lt;field_name&gt;Field&lt;/field_name&gt;&lt;field_type&gt;LONG&lt;/field_type&gt;&lt;field_is_nullable&gt;False&lt;/field_is_nullable&gt;&lt;field_is_required&gt;False&lt;/field_is_required&gt;&lt;/AddField&gt;&lt;/workflow&gt;&lt;/operationSequence&gt;</Process><Process ToolSource="c:\program files\arcgis\pro\Resources\ArcToolbox\toolboxes\Data Management Tools.tbx\DeleteField" Date="20250603" Time="145335">DeleteField grid_Germany_CWR_priorityCWR WEL_F7;WEL_F16;WEL_F18 "Delete Fields"</Process><Process ToolSource="c:\program files\arcgis\pro\Resources\ArcToolbox\toolboxes\Data Management Tools.tbx\DeleteField" Date="20250603" Time="145346">DeleteField grid_Germany_CWR_priorityCWR Field "Delete Fields"</Process></lineage><itemProps><itemName Sync="TRUE">11_tab_ptfl_count_mtb16_ohne boden_less30_onv_ohneRandzellen</itemName><imsContentType Sync="TRUE">002</imsContentType><itemSize Sync="TRUE">0.000</itemSize><itemLocation><linkage Sync="TRUE">file://\\qlb-fs01\RSQ\Boenisch\Profil\Eigene Dateien\ArcGIS\Projects\IsWEL-GenEG-Kandidaten\Raster_Randzellen\11_tab_ptfl_count_mtb16_ohne boden_less30_onv_ohneRandzellen_1</linkage><protocol Sync="TRUE">Local Area Network</protocol></itemLocation></itemProps><coordRef><type Sync="TRUE">Projected</type><geogcsn Sync="TRUE">GCS_ETRS_1989</geogcsn><csUnits Sync="TRUE">Linear Unit: Meter (1.000000)</csUnits><projcsn Sync="TRUE">ETRS_1989_UTM_Zone_32N</projcsn><peXml Sync="TRUE">&lt;ProjectedCoordinateSystem xsi:type='typens:ProjectedCoordinateSystem' xmlns:xsi='http://www.w3.org/2001/XMLSchema-instance' xmlns:xs='http://www.w3.org/2001/XMLSchema' xmlns:typens='http://www.esri.com/schemas/ArcGIS/3.0.0'&gt;&lt;WKT&gt;PROJCS[&amp;quot;ETRS_1989_UTM_Zone_32N&amp;quot;,GEOGCS[&amp;quot;GCS_ETRS_1989&amp;quot;,DATUM[&amp;quot;D_ETRS_1989&amp;quot;,SPHEROID[&amp;quot;GRS_1980&amp;quot;,6378137.0,298.257222101]],PRIMEM[&amp;quot;Greenwich&amp;quot;,0.0],UNIT[&amp;quot;Degree&amp;quot;,0.0174532925199433]],PROJECTION[&amp;quot;Transverse_Mercator&amp;quot;],PARAMETER[&amp;quot;False_Easting&amp;quot;,500000.0],PARAMETER[&amp;quot;False_Northing&amp;quot;,0.0],PARAMETER[&amp;quot;Central_Meridian&amp;quot;,9.0],PARAMETER[&amp;quot;Scale_Factor&amp;quot;,0.9996],PARAMETER[&amp;quot;Latitude_Of_Origin&amp;quot;,0.0],UNIT[&amp;quot;Meter&amp;quot;,1.0],AUTHORITY[&amp;quot;EPSG&amp;quot;,25832]]&lt;/WKT&gt;&lt;XOrigin&gt;-5120900&lt;/XOrigin&gt;&lt;YOrigin&gt;-9998100&lt;/YOrigin&gt;&lt;XYScale&gt;450445547.3910538&lt;/XYScale&gt;&lt;ZOrigin&gt;-100000&lt;/ZOrigin&gt;&lt;ZScale&gt;10000&lt;/ZScale&gt;&lt;MOrigin&gt;-100000&lt;/MOrigin&gt;&lt;MScale&gt;10000&lt;/MScale&gt;&lt;XYTolerance&gt;0.001&lt;/XYTolerance&gt;&lt;ZTolerance&gt;0.001&lt;/ZTolerance&gt;&lt;MTolerance&gt;0.001&lt;/MTolerance&gt;&lt;HighPrecision&gt;true&lt;/HighPrecision&gt;&lt;WKID&gt;25832&lt;/WKID&gt;&lt;LatestWKID&gt;25832&lt;/LatestWKID&gt;&lt;/ProjectedCoordinateSystem&gt;</peXml></coordRef><copyHistory><copy source="\\qlb-fs01\RSQ\Boenisch\Profil\Eigene Dateien\ArcGIS\Projects\IsWEL-GenEG-Kandidaten\Raster_Randzellen\11_tab_ptfl_count_mtb16_ohne boden_less30_onv_ohneRandzellen" dest="\\qlb-fs01\RSQ\Boenisch\Profil\Eigene Dateien\ArcGIS\Projects\IsWEL-GenEG-Kandidaten\Raster_Randzellen\11_tab_ptfl_count_mtb16_ohne boden_less30_onv_ohneRandzellen_1" date="20250603" time="14463900"></copy></copyHistory></DataProperties><SyncDate>20250603</SyncDate><SyncTime>14390000</SyncTime><ModDate>20250603</ModDate><ModTime>14390000</ModTime></Esri><dataIdInfo><envirDesc Sync="TRUE">Microsoft Windows 10 Version 10.0 (Build 17763) ; Esri ArcGIS 13.0.3.36057</envirDesc><dataLang><languageCode value="deu" Sync="TRUE"></languageCode><countryCode value="DEU" Sync="TRUE"></countryCode></dataLang><idCitation><resTitle Sync="TRUE">11_tab_ptfl_count_mtb16_ohne boden_less30_onv_ohneRandzellen</resTitle><presForm><PresFormCd value="005" Sync="TRUE"></PresFormCd></presForm></idCitation><spatRpType><SpatRepTypCd value="001" Sync="TRUE"></SpatRepTypCd></spatRpType></dataIdInfo><mdLang><languageCode value="deu" Sync="TRUE"></languageCode><countryCode value="DEU" Sync="TRUE"></countryCode></mdLang><mdChar><CharSetCd value="004" Sync="TRUE"></CharSetCd></mdChar><distInfo><distFormat><formatName Sync="TRUE">Shapefile</formatName></distFormat><distTranOps><transSize Sync="TRUE">0.000</transSize></distTranOps></distInfo><mdHrLv><ScopeCd value="005" Sync="TRUE"></ScopeCd></mdHrLv><mdHrLvName Sync="TRUE">dataset</mdHrLvName><refSysInfo><RefSystem><refSysID><identCode code="25832" Sync="TRUE"></identCode><idCodeSpace Sync="TRUE">EPSG</idCodeSpace><idVersion Sync="TRUE">4.3(4.0.0)</idVersion></refSysID></RefSystem></refSysInfo><spatRepInfo><VectSpatRep><geometObjs Name="11_tab_ptfl_count_mtb16_ohne boden_less30_onv_ohneRandzellen"><geoObjTyp><GeoObjTypCd value="002" Sync="TRUE"></GeoObjTypCd></geoObjTyp><geoObjCnt Sync="TRUE">0</geoObjCnt></geometObjs><topLvl><TopoLevCd value="001" Sync="TRUE"></TopoLevCd></topLvl></VectSpatRep></spatRepInfo><spdoinfo><ptvctinf><esriterm Name="11_tab_ptfl_count_mtb16_ohne boden_less30_onv_ohneRandzellen"><efeatyp Sync="TRUE">Simple</efeatyp><efeageom code="4" Sync="TRUE"></efeageom><esritopo Sync="TRUE">FALSE</esritopo><efeacnt Sync="TRUE">0</efeacnt><spindex Sync="TRUE">FALSE</spindex><linrefer Sync="TRUE">FALSE</linrefer></esriterm></ptvctinf></spdoinfo><eainfo><detailed Name="11_tab_ptfl_count_mtb16_ohne boden_less30_onv_ohneRandzellen"><enttyp><enttypl Sync="TRUE">11_tab_ptfl_count_mtb16_ohne boden_less30_onv_ohneRandzellen</enttypl><enttypt Sync="TRUE">Feature Class</enttypt><enttypc Sync="TRUE">0</enttypc></enttyp><attr><attrlabl Sync="TRUE">FID</attrlabl><attalias Sync="TRUE">FID</attalias><attrtype Sync="TRUE">OID</attrtype><attwidth Sync="TRUE">4</attwidth><atprecis Sync="TRUE">0</atprecis><attscale Sync="TRUE">0</attscale><attrdef Sync="TRUE">Internal feature number.</attrdef><attrdefs Sync="TRUE">Esri</attrdefs><attrdomv><udom Sync="TRUE">Sequential unique whole numbers that are automatically generated.</udom></attrdomv></attr><attr><attrlabl Sync="TRUE">Shape</attrlabl><attalias Sync="TRUE">Shape</attalias><attrtype Sync="TRUE">Geometry</attrtype><attwidth Sync="TRUE">0</attwidth><atprecis Sync="TRUE">0</atprecis><attscale Sync="TRUE">0</attscale><attrdef Sync="TRUE">Feature geometry.</attrdef><attrdefs Sync="TRUE">Esri</attrdefs><attrdomv><udom Sync="TRUE">Coordinates defining the features.</udom></attrdomv></attr><attr><attrlabl Sync="TRUE">ID</attrlabl><attalias Sync="TRUE">ID</attalias><attrtype Sync="TRUE">Double</attrtype><attwidth Sync="TRUE">11</attwidth><atprecis Sync="TRUE">11</atprecis><attscale Sync="TRUE">0</attscale></attr><attr><attrlabl Sync="TRUE">NAME</attrlabl><attalias Sync="TRUE">NAME</attalias><attrtype Sync="TRUE">String</attrtype><attwidth Sync="TRUE">254</attwidth><atprecis Sync="TRUE">0</atprecis><attscale Sync="TRUE">0</attscale></attr><attr><attrlabl Sync="TRUE">MTB_ID</attrlabl><attalias Sync="TRUE">MTB_ID</attalias><attrtype Sync="TRUE">String</attrtype><attwidth Sync="TRUE">36</attwidth><atprecis Sync="TRUE">0</atprecis><attscale Sync="TRUE">0</attscale></attr><attr><attrlabl Sync="TRUE">WEL</attrlabl><attalias Sync="TRUE">WEL</attalias><attrtype Sync="TRUE">Double</attrtype><attwidth Sync="TRUE">19</attwidth><atprecis Sync="TRUE">19</atprecis><attscale Sync="TRUE">0</attscale></attr><attr><attrlabl Sync="TRUE">WELPRIO</attrlabl><attalias Sync="TRUE">WELPRIO</attalias><attrtype Sync="TRUE">Double</attrtype><attwidth Sync="TRUE">19</attwidth><atprecis Sync="TRUE">19</atprecis><attscale Sync="TRUE">0</attscale></attr><attr><attrlabl Sync="TRUE">WEL_F1</attrlabl><attalias Sync="TRUE">WEL_F1</attalias><attrtype Sync="TRUE">Double</attrtype><attwidth Sync="TRUE">19</attwidth><atprecis Sync="TRUE">19</atprecis><attscale Sync="TRUE">0</attscale></attr><attr><attrlabl Sync="TRUE">WEL_F2</attrlabl><attalias Sync="TRUE">WEL_F2</attalias><attrtype Sync="TRUE">Double</attrtype><attwidth Sync="TRUE">19</attwidth><atprecis Sync="TRUE">19</atprecis><attscale Sync="TRUE">0</attscale></attr><attr><attrlabl Sync="TRUE">WEL_F3</attrlabl><attalias Sync="TRUE">WEL_F3</attalias><attrtype Sync="TRUE">Double</attrtype><attwidth Sync="TRUE">19</attwidth><atprecis Sync="TRUE">19</atprecis><attscale Sync="TRUE">0</attscale></attr><attr><attrlabl Sync="TRUE">WEL_F4</attrlabl><attalias Sync="TRUE">WEL_F4</attalias><attrtype Sync="TRUE">Double</attrtype><attwidth Sync="TRUE">19</attwidth><atprecis Sync="TRUE">19</atprecis><attscale Sync="TRUE">0</attscale></attr><attr><attrlabl Sync="TRUE">WEL_F5</attrlabl><attalias Sync="TRUE">WEL_F5</attalias><attrtype Sync="TRUE">Double</attrtype><attwidth Sync="TRUE">19</attwidth><atprecis Sync="TRUE">19</atprecis><attscale Sync="TRUE">0</attscale></attr><attr><attrlabl Sync="TRUE">WEL_F6</attrlabl><attalias Sync="TRUE">WEL_F6</attalias><attrtype Sync="TRUE">Double</attrtype><attwidth Sync="TRUE">19</attwidth><atprecis Sync="TRUE">19</atprecis><attscale Sync="TRUE">0</attscale></attr><attr><attrlabl Sync="TRUE">WEL_F7</attrlabl><attalias Sync="TRUE">WEL_F7</attalias><attrtype Sync="TRUE">Double</attrtype><attwidth Sync="TRUE">19</attwidth><atprecis Sync="TRUE">19</atprecis><attscale Sync="TRUE">0</attscale></attr><attr><attrlabl Sync="TRUE">WEL_F8</attrlabl><attalias Sync="TRUE">WEL_F8</attalias><attrtype Sync="TRUE">Double</attrtype><attwidth Sync="TRUE">19</attwidth><atprecis Sync="TRUE">19</atprecis><attscale Sync="TRUE">0</attscale></attr><attr><attrlabl Sync="TRUE">WEL_F9</attrlabl><attalias Sync="TRUE">WEL_F9</attalias><attrtype Sync="TRUE">Double</attrtype><attwidth Sync="TRUE">19</attwidth><atprecis Sync="TRUE">19</atprecis><attscale Sync="TRUE">0</attscale></attr><attr><attrlabl Sync="TRUE">WEL_F10</attrlabl><attalias Sync="TRUE">WEL_F10</attalias><attrtype Sync="TRUE">Double</attrtype><attwidth Sync="TRUE">19</attwidth><atprecis Sync="TRUE">19</atprecis><attscale Sync="TRUE">0</attscale></attr><attr><attrlabl Sync="TRUE">WEL_F11</attrlabl><attalias Sync="TRUE">WEL_F11</attalias><attrtype Sync="TRUE">Double</attrtype><attwidth Sync="TRUE">19</attwidth><atprecis Sync="TRUE">19</atprecis><attscale Sync="TRUE">0</attscale></attr><attr><attrlabl Sync="TRUE">WEL_F12</attrlabl><attalias Sync="TRUE">WEL_F12</attalias><attrtype Sync="TRUE">Double</attrtype><attwidth Sync="TRUE">19</attwidth><atprecis Sync="TRUE">19</atprecis><attscale Sync="TRUE">0</attscale></attr><attr><attrlabl Sync="TRUE">WEL_F13</attrlabl><attalias Sync="TRUE">WEL_F13</attalias><attrtype Sync="TRUE">Double</attrtype><attwidth Sync="TRUE">19</attwidth><atprecis Sync="TRUE">19</atprecis><attscale Sync="TRUE">0</attscale></attr><attr><attrlabl Sync="TRUE">WEL_F14</attrlabl><attalias Sync="TRUE">WEL_F14</attalias><attrtype Sync="TRUE">Double</attrtype><attwidth Sync="TRUE">19</attwidth><atprecis Sync="TRUE">19</atprecis><attscale Sync="TRUE">0</attscale></attr><attr><attrlabl Sync="TRUE">WEL_F15</attrlabl><attalias Sync="TRUE">WEL_F15</attalias><attrtype Sync="TRUE">Double</attrtype><attwidth Sync="TRUE">19</attwidth><atprecis Sync="TRUE">19</atprecis><attscale Sync="TRUE">0</attscale></attr><attr><attrlabl Sync="TRUE">WEL_F16</attrlabl><attalias Sync="TRUE">WEL_F16</attalias><attrtype Sync="TRUE">Double</attrtype><attwidth Sync="TRUE">19</attwidth><atprecis Sync="TRUE">19</atprecis><attscale Sync="TRUE">0</attscale></attr><attr><attrlabl Sync="TRUE">WEL_F17</attrlabl><attalias Sync="TRUE">WEL_F17</attalias><attrtype Sync="TRUE">Double</attrtype><attwidth Sync="TRUE">19</attwidth><atprecis Sync="TRUE">19</atprecis><attscale Sync="TRUE">0</attscale></attr><attr><attrlabl Sync="TRUE">WEL_F18</attrlabl><attalias Sync="TRUE">WEL_F18</attalias><attrtype Sync="TRUE">Double</attrtype><attwidth Sync="TRUE">19</attwidth><atprecis Sync="TRUE">19</atprecis><attscale Sync="TRUE">0</attscale></attr><attr><attrlabl Sync="TRUE">WEL_F19</attrlabl><attalias Sync="TRUE">WEL_F19</attalias><attrtype Sync="TRUE">Double</attrtype><attwidth Sync="TRUE">19</attwidth><atprecis Sync="TRUE">19</atprecis><attscale Sync="TRUE">0</attscale></attr><attr><attrlabl Sync="TRUE">WEL_F20</attrlabl><attalias Sync="TRUE">WEL_F20</attalias><attrtype Sync="TRUE">Double</attrtype><attwidth Sync="TRUE">19</attwidth><atprecis Sync="TRUE">19</atprecis><attscale Sync="TRUE">0</attscale></attr><attr><attrlabl Sync="TRUE">WEL_F21</attrlabl><attalias Sync="TRUE">WEL_F21</attalias><attrtype Sync="TRUE">Double</attrtype><attwidth Sync="TRUE">19</attwidth><atprecis Sync="TRUE">19</atprecis><attscale Sync="TRUE">0</attscale></attr><attr><attrlabl Sync="TRUE">WEL_F22</attrlabl><attalias Sync="TRUE">WEL_F22</attalias><attrtype Sync="TRUE">Double</attrtype><attwidth Sync="TRUE">19</attwidth><atprecis Sync="TRUE">19</atprecis><attscale Sync="TRUE">0</attscale></attr><attr><attrlabl Sync="TRUE">WEL_F23</attrlabl><attalias Sync="TRUE">WEL_F23</attalias><attrtype Sync="TRUE">Double</attrtype><attwidth Sync="TRUE">19</attwidth><atprecis Sync="TRUE">19</atprecis><attscale Sync="TRUE">0</attscale></attr><attr><attrlabl Sync="TRUE">WEL_F24</attrlabl><attalias Sync="TRUE">WEL_F24</attalias><attrtype Sync="TRUE">Double</attrtype><attwidth Sync="TRUE">19</attwidth><atprecis Sync="TRUE">19</atprecis><attscale Sync="TRUE">0</attscale></attr><attr><attrlabl Sync="TRUE">PRIO_F1</attrlabl><attalias Sync="TRUE">PRIO_F1</attalias><attrtype Sync="TRUE">Double</attrtype><attwidth Sync="TRUE">19</attwidth><atprecis Sync="TRUE">19</atprecis><attscale Sync="TRUE">0</attscale></attr><attr><attrlabl Sync="TRUE">PRIO_F2</attrlabl><attalias Sync="TRUE">PRIO_F2</attalias><attrtype Sync="TRUE">Double</attrtype><attwidth Sync="TRUE">19</attwidth><atprecis Sync="TRUE">19</atprecis><attscale Sync="TRUE">0</attscale></attr><attr><attrlabl Sync="TRUE">PRIO_F3</attrlabl><attalias Sync="TRUE">PRIO_F3</attalias><attrtype Sync="TRUE">Double</attrtype><attwidth Sync="TRUE">19</attwidth><atprecis Sync="TRUE">19</atprecis><attscale Sync="TRUE">0</attscale></attr><attr><attrlabl Sync="TRUE">PRIO_F4</attrlabl><attalias Sync="TRUE">PRIO_F4</attalias><attrtype Sync="TRUE">Double</attrtype><attwidth Sync="TRUE">19</attwidth><atprecis Sync="TRUE">19</atprecis><attscale Sync="TRUE">0</attscale></attr><attr><attrlabl Sync="TRUE">PRIO_F5</attrlabl><attalias Sync="TRUE">PRIO_F5</attalias><attrtype Sync="TRUE">Double</attrtype><attwidth Sync="TRUE">19</attwidth><atprecis Sync="TRUE">19</atprecis><attscale Sync="TRUE">0</attscale></attr><attr><attrlabl Sync="TRUE">PRIO_F6</attrlabl><attalias Sync="TRUE">PRIO_F6</attalias><attrtype Sync="TRUE">Double</attrtype><attwidth Sync="TRUE">19</attwidth><atprecis Sync="TRUE">19</atprecis><attscale Sync="TRUE">0</attscale></attr><attr><attrlabl Sync="TRUE">PRIO_F7</attrlabl><attalias Sync="TRUE">PRIO_F7</attalias><attrtype Sync="TRUE">Double</attrtype><attwidth Sync="TRUE">19</attwidth><atprecis Sync="TRUE">19</atprecis><attscale Sync="TRUE">0</attscale></attr><attr><attrlabl Sync="TRUE">PRIO_F8</attrlabl><attalias Sync="TRUE">PRIO_F8</attalias><attrtype Sync="TRUE">Double</attrtype><attwidth Sync="TRUE">19</attwidth><atprecis Sync="TRUE">19</atprecis><attscale Sync="TRUE">0</attscale></attr><attr><attrlabl Sync="TRUE">PRIO_F9</attrlabl><attalias Sync="TRUE">PRIO_F9</attalias><attrtype Sync="TRUE">Double</attrtype><attwidth Sync="TRUE">19</attwidth><atprecis Sync="TRUE">19</atprecis><attscale Sync="TRUE">0</attscale></attr><attr><attrlabl Sync="TRUE">PRIO_F10</attrlabl><attalias Sync="TRUE">PRIO_F10</attalias><attrtype Sync="TRUE">Double</attrtype><attwidth Sync="TRUE">19</attwidth><atprecis Sync="TRUE">19</atprecis><attscale Sync="TRUE">0</attscale></attr><attr><attrlabl Sync="TRUE">PRIO_F11</attrlabl><attalias Sync="TRUE">PRIO_F11</attalias><attrtype Sync="TRUE">Double</attrtype><attwidth Sync="TRUE">19</attwidth><atprecis Sync="TRUE">19</atprecis><attscale Sync="TRUE">0</attscale></attr><attr><attrlabl Sync="TRUE">PRIO_F12</attrlabl><attalias Sync="TRUE">PRIO_F12</attalias><attrtype Sync="TRUE">Double</attrtype><attwidth Sync="TRUE">19</attwidth><atprecis Sync="TRUE">19</atprecis><attscale Sync="TRUE">0</attscale></attr><attr><attrlabl Sync="TRUE">PRIO_F13</attrlabl><attalias Sync="TRUE">PRIO_F13</attalias><attrtype Sync="TRUE">Double</attrtype><attwidth Sync="TRUE">19</attwidth><atprecis Sync="TRUE">19</atprecis><attscale Sync="TRUE">0</attscale></attr><attr><attrlabl Sync="TRUE">PRIO_F14</attrlabl><attalias Sync="TRUE">PRIO_F14</attalias><attrtype Sync="TRUE">Double</attrtype><attwidth Sync="TRUE">19</attwidth><atprecis Sync="TRUE">19</atprecis><attscale Sync="TRUE">0</attscale></attr><attr><attrlabl Sync="TRUE">PRIO_F15</attrlabl><attalias Sync="TRUE">PRIO_F15</attalias><attrtype Sync="TRUE">Double</attrtype><attwidth Sync="TRUE">19</attwidth><atprecis Sync="TRUE">19</atprecis><attscale Sync="TRUE">0</attscale></attr><attr><attrlabl Sync="TRUE">PRIO_F16</attrlabl><attalias Sync="TRUE">PRIO_F16</attalias><attrtype Sync="TRUE">Double</attrtype><attwidth Sync="TRUE">19</attwidth><atprecis Sync="TRUE">19</atprecis><attscale Sync="TRUE">0</attscale></attr><attr><attrlabl Sync="TRUE">PRIO_F17</attrlabl><attalias Sync="TRUE">PRIO_F17</attalias><attrtype Sync="TRUE">Double</attrtype><attwidth Sync="TRUE">19</attwidth><atprecis Sync="TRUE">19</atprecis><attscale Sync="TRUE">0</attscale></attr><attr><attrlabl Sync="TRUE">PRIO_F18</attrlabl><attalias Sync="TRUE">PRIO_F18</attalias><attrtype Sync="TRUE">Double</attrtype><attwidth Sync="TRUE">19</attwidth><atprecis Sync="TRUE">19</atprecis><attscale Sync="TRUE">0</attscale></attr><attr><attrlabl Sync="TRUE">PRIO_F19</attrlabl><attalias Sync="TRUE">PRIO_F19</attalias><attrtype Sync="TRUE">Double</attrtype><attwidth Sync="TRUE">19</attwidth><atprecis Sync="TRUE">19</atprecis><attscale Sync="TRUE">0</attscale></attr><attr><attrlabl Sync="TRUE">PRIO_F20</attrlabl><attalias Sync="TRUE">PRIO_F20</attalias><attrtype Sync="TRUE">Double</attrtype><attwidth Sync="TRUE">19</attwidth><atprecis Sync="TRUE">19</atprecis><attscale Sync="TRUE">0</attscale></attr><attr><attrlabl Sync="TRUE">PRIO_F21</attrlabl><attalias Sync="TRUE">PRIO_F21</attalias><attrtype Sync="TRUE">Double</attrtype><attwidth Sync="TRUE">19</attwidth><atprecis Sync="TRUE">19</atprecis><attscale Sync="TRUE">0</attscale></attr><attr><attrlabl Sync="TRUE">PRIO_F22</attrlabl><attalias Sync="TRUE">PRIO_F22</attalias><attrtype Sync="TRUE">Double</attrtype><attwidth Sync="TRUE">19</attwidth><atprecis Sync="TRUE">19</atprecis><attscale Sync="TRUE">0</attscale></attr><attr><attrlabl Sync="TRUE">PRIO_F23</attrlabl><attalias Sync="TRUE">PRIO_F23</attalias><attrtype Sync="TRUE">Double</attrtype><attwidth Sync="TRUE">19</attwidth><atprecis Sync="TRUE">19</atprecis><attscale Sync="TRUE">0</attscale></attr><attr><attrlabl Sync="TRUE">PRIO_F24</attrlabl><attalias Sync="TRUE">PRIO_F24</attalias><attrtype Sync="TRUE">Double</attrtype><attwidth Sync="TRUE">19</attwidth><atprecis Sync="TRUE">19</atprecis><attscale Sync="TRUE">0</attscale></attr><attr><attrlabl Sync="TRUE">Kartie2024</attrlabl><attalias Sync="TRUE">Kartie2024</attalias><attrtype Sync="TRUE">String</attrtype><attwidth Sync="TRUE">254</attwidth><atprecis Sync="TRUE">0</atprecis><attscale Sync="TRUE">0</attscale></attr></detailed></eainfo><mdDateSt Sync="TRUE">20250603</mdDateSt></metadata>
